# Supplementary material for: Sequence-based prediction of protein binding regions and drug–target interactions
Source: J Cheminform. 2022 Feb 8;14:5. doi: 10.1186/s13321-022-00584-w (PMC8822694; doi:10.1186/s13321-022-00584-w)
Supplement: Supplementary file 2 — Additional file 2. The coordination files of the search box and docking results for MARK1 and Staurosporine. [file 13321_2022_584_MOESM2_ESM.zip]

Archive with 2 entries (2 files):
- Figure_F.pdb
- Figure_G.pdb
