# Supplementary material for: Sequence-based prediction of protein binding regions and drug–target interactions
Source: J Cheminform. 2022 Feb 8;14:5. doi: 10.1186/s13321-022-00584-w (PMC8822694; doi:10.1186/s13321-022-00584-w)
Supplement: Supplementary file 2 — Additional file 2. The coordination files of the search box and docking results for MARK1 and Staurosporine. [file 13321_2022_584_MOESM2_ESM.zip › Figure_F.pdb]

REMARK   1 PDBFIXER FROM: 2HAK.pdb
REMARK   1 CREATED WITH OPENMM 7.6, 2021-10-14
HELIX    1   1 PRO A   91  LYS A  105  1                                  15
HELIX    2   2 VAL A  137  ALA A  143  1                                   7
HELIX    3   3 GLU A  149  LYS A  169  1                                  21
HELIX    4   4 PRO A  218  PHE A  221  1                                   4
HELIX    5   5 PRO A  229  VAL A  244  1                                  16
HELIX    6   6 LEU A  255  ARG A  264  1                                  10
HELIX    7   7 THR A  275  LEU A  284  1                                  10
HELIX    8   8 LEU A  295  LYS A  300  1                                   6
HELIX    9   9 ARG A  302  ASN A  305  1                                   4
HELIX   10  10 THR A  326  THR A  334  1                                   9
HELIX   11  11 ARG A  339  ILE A  347  1                                   9
HELIX   12  12 GLU A  353  GLY A  362  1                                  10
SHEET    1   1 1 TYR A  53  LEU A  55  0
SHEET    2   2 1 THR A  58  LYS A  61  0
SHEET    3   3 1 ALA A  65  HIS A  72  0
SHEET    4   4 1 GLU A  78  ILE A  84  0
SHEET    5   5 1 LEU A 115  THR A 121  0
SHEET    6   6 1 THR A 124  MET A 129  0
SHEET    7   7 1 LEU A 181  LEU A 183  0
SHEET    8   8 1 ILE A 189  ILE A 191  0
CRYST1  110.682  116.470  285.748  90.00  90.00  90.00 P 1           1 
MODEL        1
ATOM      1  N   ILE A  50      17.803  74.099  -0.492  1.00  0.00           N
ATOM      2  H   ILE A  50      18.857  74.587  -0.708  1.00  0.00           H
ATOM      3  CA  ILE A  50      16.990  74.698   0.556  1.00  0.00           C
ATOM      4  HA  ILE A  50      15.959  74.107   0.458  1.00  0.00           H
ATOM      5  C   ILE A  50      16.699  76.124   0.146  1.00  0.00           C
ATOM      6  O   ILE A  50      17.613  76.921  -0.079  1.00  0.00           O
ATOM      7  CB  ILE A  50      17.722  74.650   1.914  1.00  0.00           C
ATOM      8  HB  ILE A  50      17.681  73.482   2.157  1.00  0.00           H
ATOM      9  CG1 ILE A  50      16.949  75.365   3.045  1.00  0.00           C
ATOM     10 HG12 ILE A  50      16.635  76.472   2.757  1.00  0.00           H
ATOM     11 HG13 ILE A  50      17.518  75.253   4.078  1.00  0.00           H
ATOM     12  CG2 ILE A  50      19.107  75.206   1.820  1.00  0.00           C
ATOM     13 HG21 ILE A  50      19.735  74.230   1.543  1.00  0.00           H
ATOM     14 HG22 ILE A  50      19.552  75.457   2.905  1.00  0.00           H
ATOM     15 HG23 ILE A  50      19.243  76.276   1.319  1.00  0.00           H
ATOM     16  CD1 ILE A  50      15.547  74.727   3.332  1.00  0.00           C
ATOM     17 HD11 ILE A  50      15.584  73.533   3.465  1.00  0.00           H
ATOM     18 HD12 ILE A  50      14.934  75.067   4.303  1.00  0.00           H
ATOM     19 HD13 ILE A  50      14.670  74.820   2.514  1.00  0.00           H
ATOM     20  N   GLY A  51      15.437  76.473  -0.017  1.00  0.00           N
ATOM     21  H   GLY A  51      14.443  75.841  -0.189  1.00  0.00           H
ATOM     22  CA  GLY A  51      15.130  77.865  -0.298  1.00  0.00           C
ATOM     23  HA2 GLY A  51      14.741  78.294   0.745  1.00  0.00           H
ATOM     24  HA3 GLY A  51      14.061  78.005  -0.831  1.00  0.00           H
ATOM     25  C   GLY A  51      15.776  78.106  -1.638  1.00  0.00           C
ATOM     26  O   GLY A  51      15.689  77.236  -2.489  1.00  0.00           O
ATOM     27  N   ASN A  52      16.439  79.250  -1.855  1.00  0.00           N
ATOM     28  H   ASN A  52      16.307  80.054  -0.991  1.00  0.00           H
ATOM     29  CA  ASN A  52      17.029  79.546  -3.166  1.00  0.00           C
ATOM     30  HA  ASN A  52      16.412  78.933  -3.984  1.00  0.00           H
ATOM     31  C   ASN A  52      18.457  79.038  -3.336  1.00  0.00           C
ATOM     32  O   ASN A  52      19.214  79.592  -4.141  1.00  0.00           O
ATOM     33  CB  ASN A  52      16.908  81.010  -3.491  1.00  0.00           C
ATOM     34  HB2 ASN A  52      17.458  81.221  -4.516  1.00  0.00           H
ATOM     35  HB3 ASN A  52      17.228  81.707  -2.578  1.00  0.00           H
ATOM     36  CG  ASN A  52      15.447  81.427  -3.715  1.00  0.00           C
ATOM     37  OD1 ASN A  52      14.722  80.753  -4.458  1.00  0.00           O
ATOM     38  ND2 ASN A  52      15.016  82.553  -3.103  1.00  0.00           N
ATOM     39 HD21 ASN A  52      14.079  82.048  -2.569  1.00  0.00           H
ATOM     40 HD22 ASN A  52      15.416  83.666  -3.099  1.00  0.00           H
ATOM     41  N   TYR A  53      18.822  77.967  -2.623  1.00  0.00           N
ATOM     42  H   TYR A  53      18.108  77.020  -2.656  1.00  0.00           H
ATOM     43  CA  TYR A  53      20.235  77.573  -2.533  1.00  0.00           C
ATOM     44  HA  TYR A  53      20.867  78.273  -3.250  1.00  0.00           H
ATOM     45  C   TYR A  53      20.445  76.144  -2.978  1.00  0.00           C
ATOM     46  O   TYR A  53      19.775  75.211  -2.491  1.00  0.00           O
ATOM     47  CB  TYR A  53      20.743  77.763  -1.078  1.00  0.00           C
ATOM     48  HB2 TYR A  53      21.855  77.351  -1.182  1.00  0.00           H
ATOM     49  HB3 TYR A  53      20.345  77.228  -0.101  1.00  0.00           H
ATOM     50  CG  TYR A  53      20.708  79.227  -0.695  1.00  0.00           C
ATOM     51  CD1 TYR A  53      19.590  79.778  -0.042  1.00  0.00           C
ATOM     52  HD1 TYR A  53      18.988  79.054   0.674  1.00  0.00           H
ATOM     53  CD2 TYR A  53      21.740  80.095  -1.053  1.00  0.00           C
ATOM     54  HD2 TYR A  53      22.731  79.605  -1.473  1.00  0.00           H
ATOM     55  CE1 TYR A  53      19.533  81.192   0.280  1.00  0.00           C
ATOM     56  HE1 TYR A  53      18.498  81.551   0.727  1.00  0.00           H
ATOM     57  CE2 TYR A  53      21.678  81.473  -0.726  1.00  0.00           C
ATOM     58  HE2 TYR A  53      22.560  82.184  -1.055  1.00  0.00           H
ATOM     59  CZ  TYR A  53      20.578  82.002  -0.059  1.00  0.00           C
ATOM     60  OH  TYR A  53      20.509  83.321   0.255  1.00  0.00           O
ATOM     61  HH  TYR A  53      21.572  83.656   0.651  1.00  0.00           H
ATOM     62  N   ARG A  54      21.360  75.950  -3.914  1.00  0.00           N
ATOM     63  H   ARG A  54      22.059  76.592  -4.613  1.00  0.00           H
ATOM     64  CA  ARG A  54      21.740  74.601  -4.266  1.00  0.00           C
ATOM     65  HA  ARG A  54      20.760  73.931  -4.279  1.00  0.00           H
ATOM     66  C   ARG A  54      22.902  74.214  -3.392  1.00  0.00           C
ATOM     67  O   ARG A  54      23.902  74.923  -3.306  1.00  0.00           O
ATOM     68  CB  ARG A  54      22.114  74.513  -5.736  1.00  0.00           C
ATOM     69  HB2 ARG A  54      23.253  74.823  -5.902  1.00  0.00           H
ATOM     70  HB3 ARG A  54      21.498  75.123  -6.554  1.00  0.00           H
ATOM     71  CG  ARG A  54      22.104  73.038  -6.307  1.00  0.00           C
ATOM     72  HG2 ARG A  54      21.027  73.012  -6.827  1.00  0.00           H
ATOM     73  HG3 ARG A  54      22.153  71.930  -5.848  1.00  0.00           H
ATOM     74  CD  ARG A  54      23.252  72.670  -7.438  1.00  0.00           C
ATOM     75  HD2 ARG A  54      22.839  71.848  -8.201  1.00  0.00           H
ATOM     76  HD3 ARG A  54      24.195  72.172  -6.906  1.00  0.00           H
ATOM     77  NE  ARG A  54      23.596  73.779  -8.349  1.00  0.00           N
ATOM     78  HE  ARG A  54      22.693  73.975  -9.099  1.00  0.00           H
ATOM     79  CZ  ARG A  54      24.825  74.204  -8.632  1.00  0.00           C
ATOM     80  NH1 ARG A  54      25.909  73.613  -8.097  1.00  0.00           N
ATOM     81 HH11 ARG A  54      26.285  72.577  -8.554  1.00  0.00           H
ATOM     82 HH12 ARG A  54      26.754  74.324  -7.679  1.00  0.00           H
ATOM     83  NH2 ARG A  54      24.950  75.245  -9.476  1.00  0.00           N
ATOM     84 HH21 ARG A  54      24.027  75.883  -9.885  1.00  0.00           H
ATOM     85 HH22 ARG A  54      25.455  74.886 -10.495  1.00  0.00           H
ATOM     86  N   LEU A  55      22.800  73.093  -2.730  1.00  0.00           N
ATOM     87  H   LEU A  55      22.339  72.235  -3.411  1.00  0.00           H
ATOM     88  CA  LEU A  55      23.796  72.770  -1.744  1.00  0.00           C
ATOM     89  HA  LEU A  55      24.392  73.628  -1.186  1.00  0.00           H
ATOM     90  C   LEU A  55      24.853  72.046  -2.417  1.00  0.00           C
ATOM     91  O   LEU A  55      24.524  71.223  -3.220  1.00  0.00           O
ATOM     92  CB  LEU A  55      23.159  71.853  -0.754  1.00  0.00           C
ATOM     93  HB2 LEU A  55      22.790  70.877  -1.336  1.00  0.00           H
ATOM     94  HB3 LEU A  55      23.809  71.234   0.031  1.00  0.00           H
ATOM     95  CG  LEU A  55      22.075  72.551   0.067  1.00  0.00           C
ATOM     96  HG  LEU A  55      21.148  72.903  -0.589  1.00  0.00           H
ATOM     97  CD1 LEU A  55      21.538  71.490   0.990  1.00  0.00           C
ATOM     98 HD11 LEU A  55      21.969  70.570   1.629  1.00  0.00           H
ATOM     99 HD12 LEU A  55      20.747  71.931   1.774  1.00  0.00           H
ATOM    100 HD13 LEU A  55      20.817  70.835   0.291  1.00  0.00           H
ATOM    101  CD2 LEU A  55      22.646  73.757   0.879  1.00  0.00           C
ATOM    102 HD21 LEU A  55      23.834  73.825   0.971  1.00  0.00           H
ATOM    103 HD22 LEU A  55      22.341  73.703   2.036  1.00  0.00           H
ATOM    104 HD23 LEU A  55      22.105  74.724   0.435  1.00  0.00           H
ATOM    105  N   GLN A  56      26.119  72.332  -2.168  1.00  0.00           N
ATOM    106  H   GLN A  56      26.417  72.445  -1.026  1.00  0.00           H
ATOM    107  CA  GLN A  56      27.205  71.576  -2.814  1.00  0.00           C
ATOM    108  HA  GLN A  56      26.886  70.565  -3.365  1.00  0.00           H
ATOM    109  C   GLN A  56      27.967  70.868  -1.679  1.00  0.00           C
ATOM    110  O   GLN A  56      27.345  70.468  -0.690  1.00  0.00           O
ATOM    111  CB  GLN A  56      28.068  72.522  -3.639  1.00  0.00           C
ATOM    112  HB2 GLN A  56      28.460  71.805  -4.508  1.00  0.00           H
ATOM    113  HB3 GLN A  56      29.022  73.053  -3.171  1.00  0.00           H
ATOM    114  CG  GLN A  56      27.272  73.387  -4.587  1.00  0.00           C
ATOM    115  HG2 GLN A  56      27.401  72.915  -5.687  1.00  0.00           H
ATOM    116  HG3 GLN A  56      26.087  73.259  -4.465  1.00  0.00           H
ATOM    117  CD  GLN A  56      27.930  74.758  -4.907  1.00  0.00           C
ATOM    118  OE1 GLN A  56      28.000  75.113  -6.042  1.00  0.00           O
ATOM    119  NE2 GLN A  56      28.349  75.518  -3.926  1.00  0.00           N
ATOM    120 HE21 GLN A  56      28.080  76.197  -3.010  1.00  0.00           H
ATOM    121 HE22 GLN A  56      29.469  75.602  -4.338  1.00  0.00           H
ATOM    122  N   LYS A  57      29.284  70.729  -1.748  1.00  0.00           N
ATOM    123  H   LYS A  57      29.786  70.791  -2.827  1.00  0.00           H
ATOM    124  CA  LYS A  57      29.978  69.941  -0.745  1.00  0.00           C
ATOM    125  HA  LYS A  57      29.582  68.844  -1.014  1.00  0.00           H
ATOM    126  C   LYS A  57      29.718  70.324   0.751  1.00  0.00           C
ATOM    127  O   LYS A  57      29.348  71.456   1.076  1.00  0.00           O
ATOM    128  CB  LYS A  57      31.493  69.830  -1.057  1.00  0.00           C
ATOM    129  HB2 LYS A  57      31.672  69.038  -1.937  1.00  0.00           H
ATOM    130  HB3 LYS A  57      32.044  69.277  -0.153  1.00  0.00           H
ATOM    131  CG  LYS A  57      32.171  71.105  -1.553  1.00  0.00           C
ATOM    132  HG2 LYS A  57      32.033  71.149  -2.739  1.00  0.00           H
ATOM    133  HG3 LYS A  57      31.763  71.976  -0.857  1.00  0.00           H
ATOM    134  CD  LYS A  57      33.718  71.013  -1.438  1.00  0.00           C
ATOM    135  HD2 LYS A  57      34.118  70.889  -2.559  1.00  0.00           H
ATOM    136  HD3 LYS A  57      34.270  70.110  -0.867  1.00  0.00           H
ATOM    137  CE  LYS A  57      34.255  72.351  -0.890  1.00  0.00           C
ATOM    138  HE2 LYS A  57      33.919  73.183  -1.673  1.00  0.00           H
ATOM    139  HE3 LYS A  57      34.411  72.457   0.278  1.00  0.00           H
ATOM    140  NZ  LYS A  57      35.737  72.649  -1.119  1.00  0.00           N
ATOM    141  HZ1 LYS A  57      36.472  73.110  -0.290  1.00  0.00           H
ATOM    142  HZ2 LYS A  57      36.355  71.680  -1.465  1.00  0.00           H
ATOM    143  HZ3 LYS A  57      35.945  73.407  -2.028  1.00  0.00           H
ATOM    144  N   THR A  58      29.919  69.370   1.656  1.00  0.00           N
ATOM    145  H   THR A  58      30.188  68.252   1.343  1.00  0.00           H
ATOM    146  CA  THR A  58      29.974  69.707   3.075  1.00  0.00           C
ATOM    147  HA  THR A  58      29.222  70.546   3.423  1.00  0.00           H
ATOM    148  C   THR A  58      31.369  70.209   3.364  1.00  0.00           C
ATOM    149  O   THR A  58      32.308  69.628   2.878  1.00  0.00           O
ATOM    150  CB  THR A  58      29.713  68.512   3.926  1.00  0.00           C
ATOM    151  HB  THR A  58      30.167  67.454   3.600  1.00  0.00           H
ATOM    152  OG1 THR A  58      28.341  68.116   3.779  1.00  0.00           O
ATOM    153  HG1 THR A  58      27.686  68.768   4.517  1.00  0.00           H
ATOM    154  CG2 THR A  58      29.993  68.811   5.384  1.00  0.00           C
ATOM    155 HG21 THR A  58      31.190  68.838   5.470  1.00  0.00           H
ATOM    156 HG22 THR A  58      29.917  67.652   5.740  1.00  0.00           H
ATOM    157 HG23 THR A  58      29.276  69.346   6.178  1.00  0.00           H
ATOM    158  N   ILE A  59      31.532  71.296   4.115  1.00  0.00           N
ATOM    159  H   ILE A  59      30.683  71.874   4.680  1.00  0.00           H
ATOM    160  CA  ILE A  59      32.881  71.717   4.428  1.00  0.00           C
ATOM    161  HA  ILE A  59      33.746  70.930   4.168  1.00  0.00           H
ATOM    162  C   ILE A  59      33.257  71.611   5.896  1.00  0.00           C
ATOM    163  O   ILE A  59      34.337  72.020   6.250  1.00  0.00           O
ATOM    164  CB  ILE A  59      33.195  73.108   3.853  1.00  0.00           C
ATOM    165  HB  ILE A  59      34.315  73.389   4.172  1.00  0.00           H
ATOM    166  CG1 ILE A  59      32.235  74.206   4.363  1.00  0.00           C
ATOM    167 HG12 ILE A  59      32.868  74.565   5.315  1.00  0.00           H
ATOM    168 HG13 ILE A  59      31.089  73.914   4.341  1.00  0.00           H
ATOM    169  CG2 ILE A  59      33.201  73.000   2.321  1.00  0.00           C
ATOM    170 HG21 ILE A  59      33.581  71.877   2.133  1.00  0.00           H
ATOM    171 HG22 ILE A  59      34.133  73.739   2.117  1.00  0.00           H
ATOM    172 HG23 ILE A  59      32.214  73.086   1.659  1.00  0.00           H
ATOM    173  CD1 ILE A  59      31.981  75.442   3.371  1.00  0.00           C
ATOM    174 HD11 ILE A  59      32.494  76.288   4.059  1.00  0.00           H
ATOM    175 HD12 ILE A  59      32.734  75.530   2.442  1.00  0.00           H
ATOM    176 HD13 ILE A  59      30.899  75.916   3.192  1.00  0.00           H
ATOM    177  N   GLY A  60      32.372  71.038   6.729  1.00  0.00           N
ATOM    178  H   GLY A  60      31.209  70.961   6.539  1.00  0.00           H
ATOM    179  CA  GLY A  60      32.502  70.941   8.193  1.00  0.00           C
ATOM    180  HA2 GLY A  60      33.429  70.180   8.196  1.00  0.00           H
ATOM    181  HA3 GLY A  60      33.012  72.001   8.383  1.00  0.00           H
ATOM    182  C   GLY A  60      31.218  70.378   8.786  1.00  0.00           C
ATOM    183  O   GLY A  60      30.111  70.784   8.402  1.00  0.00           O
ATOM    184  N   LYS A  61      31.372  69.372   9.644  1.00  0.00           N
ATOM    185  H   LYS A  61      32.224  68.630   9.268  1.00  0.00           H
ATOM    186  CA  LYS A  61      30.379  68.889  10.560  1.00  0.00           C
ATOM    187  HA  LYS A  61      29.259  69.035  10.195  1.00  0.00           H
ATOM    188  C   LYS A  61      30.902  69.249  11.931  1.00  0.00           C
ATOM    189  O   LYS A  61      32.106  69.273  12.171  1.00  0.00           O
ATOM    190  CB  LYS A  61      30.375  67.392  10.577  1.00  0.00           C
ATOM    191  HB2 LYS A  61      31.475  66.966  10.353  1.00  0.00           H
ATOM    192  HB3 LYS A  61      30.202  66.942  11.675  1.00  0.00           H
ATOM    193  CG  LYS A  61      29.416  66.588   9.687  1.00  0.00           C
ATOM    194  HG2 LYS A  61      28.304  66.577  10.112  1.00  0.00           H
ATOM    195  HG3 LYS A  61      29.520  66.828   8.523  1.00  0.00           H
ATOM    196  CD  LYS A  61      29.801  65.141   9.911  1.00  0.00           C
ATOM    197  HD2 LYS A  61      30.955  64.818   9.955  1.00  0.00           H
ATOM    198  HD3 LYS A  61      29.336  64.790  10.958  1.00  0.00           H
ATOM    199  CE  LYS A  61      29.252  64.166   8.909  1.00  0.00           C
ATOM    200  HE2 LYS A  61      29.883  64.242   7.896  1.00  0.00           H
ATOM    201  HE3 LYS A  61      28.102  64.182   8.582  1.00  0.00           H
ATOM    202  NZ  LYS A  61      29.521  62.834   9.584  1.00  0.00           N
ATOM    203  HZ1 LYS A  61      30.194  62.282  10.436  1.00  0.00           H
ATOM    204  HZ2 LYS A  61      28.427  62.514   9.931  1.00  0.00           H
ATOM    205  HZ3 LYS A  61      29.900  62.263   8.605  1.00  0.00           H
ATOM    206  N   GLY A  62      29.980  69.515  12.841  1.00  0.00           N
ATOM    207  H   GLY A  62      28.971  68.958  12.556  1.00  0.00           H
ATOM    208  CA  GLY A  62      30.282  69.653  14.249  1.00  0.00           C
ATOM    209  HA2 GLY A  62      29.761  70.654  14.604  1.00  0.00           H
ATOM    210  HA3 GLY A  62      30.865  68.644  14.571  1.00  0.00           H
ATOM    211  C   GLY A  62      29.135  68.959  14.988  1.00  0.00           C
ATOM    212  O   GLY A  62      28.246  68.328  14.412  1.00  0.00           O
ATOM    213  N   ASN A  63      29.113  69.091  16.286  1.00  0.00           N
ATOM    214  H   ASN A  63      29.656  69.965  16.879  1.00  0.00           H
ATOM    215  CA  ASN A  63      28.121  68.387  16.971  1.00  0.00           C
ATOM    216  HA  ASN A  63      28.103  67.210  16.760  1.00  0.00           H
ATOM    217  C   ASN A  63      26.729  68.718  16.527  1.00  0.00           C
ATOM    218  O   ASN A  63      25.926  67.787  16.259  1.00  0.00           O
ATOM    219  CB  ASN A  63      28.259  68.661  18.430  1.00  0.00           C
ATOM    220  HB2 ASN A  63      28.314  69.776  18.869  1.00  0.00           H
ATOM    221  HB3 ASN A  63      27.432  68.066  19.055  1.00  0.00           H
ATOM    222  CG  ASN A  63      29.413  67.887  19.049  1.00  0.00           C
ATOM    223  OD1 ASN A  63      29.826  68.223  20.184  1.00  0.00           O
ATOM    224  ND2 ASN A  63      29.971  66.877  18.312  1.00  0.00           N
ATOM    225 HD21 ASN A  63      29.538  65.769  18.278  1.00  0.00           H
ATOM    226 HD22 ASN A  63      31.152  66.731  18.341  1.00  0.00           H
ATOM    227  N   PHE A  64      26.404  70.006  16.466  1.00  0.00           N
ATOM    228  H   PHE A  64      27.067  70.945  16.764  1.00  0.00           H
ATOM    229  CA  PHE A  64      25.001  70.333  16.242  1.00  0.00           C
ATOM    230  HA  PHE A  64      24.300  69.419  15.925  1.00  0.00           H
ATOM    231  C   PHE A  64      24.772  71.135  15.001  1.00  0.00           C
ATOM    232  O   PHE A  64      23.637  71.525  14.683  1.00  0.00           O
ATOM    233  CB  PHE A  64      24.384  71.133  17.383  1.00  0.00           C
ATOM    234  HB2 PHE A  64      24.934  72.187  17.333  1.00  0.00           H
ATOM    235  HB3 PHE A  64      23.203  71.097  17.226  1.00  0.00           H
ATOM    236  CG  PHE A  64      24.493  70.512  18.735  1.00  0.00           C
ATOM    237  CD1 PHE A  64      24.049  69.206  18.969  1.00  0.00           C
ATOM    238  HD1 PHE A  64      23.395  68.469  18.302  1.00  0.00           H
ATOM    239  CD2 PHE A  64      24.944  71.289  19.810  1.00  0.00           C
ATOM    240  HD2 PHE A  64      25.891  71.957  19.559  1.00  0.00           H
ATOM    241  CE1 PHE A  64      24.124  68.661  20.223  1.00  0.00           C
ATOM    242  HE1 PHE A  64      23.896  67.519  20.470  1.00  0.00           H
ATOM    243  CE2 PHE A  64      25.010  70.758  21.079  1.00  0.00           C
ATOM    244  HE2 PHE A  64      25.628  70.973  22.072  1.00  0.00           H
ATOM    245  CZ  PHE A  64      24.602  69.451  21.292  1.00  0.00           C
ATOM    246  HZ  PHE A  64      24.582  68.888  22.340  1.00  0.00           H
ATOM    247  N   ALA A  65      25.843  71.348  14.279  1.00  0.00           N
ATOM    248  H   ALA A  65      26.747  70.583  14.243  1.00  0.00           H
ATOM    249  CA  ALA A  65      25.845  72.223  13.123  1.00  0.00           C
ATOM    250  HA  ALA A  65      24.722  72.175  12.745  1.00  0.00           H
ATOM    251  C   ALA A  65      26.576  71.569  11.954  1.00  0.00           C
ATOM    252  O   ALA A  65      27.549  70.798  12.137  1.00  0.00           O
ATOM    253  CB  ALA A  65      26.539  73.511  13.506  1.00  0.00           C
ATOM    254  HB1 ALA A  65      25.723  74.324  13.816  1.00  0.00           H
ATOM    255  HB2 ALA A  65      27.257  73.313  14.444  1.00  0.00           H
ATOM    256  HB3 ALA A  65      27.270  73.956  12.673  1.00  0.00           H
ATOM    257  N   LYS A  66      26.135  71.895  10.755  1.00  0.00           N
ATOM    258  H   LYS A  66      25.960  73.067  10.738  1.00  0.00           H
ATOM    259  CA  LYS A  66      26.781  71.410   9.578  1.00  0.00           C
ATOM    260  HA  LYS A  66      27.821  70.872   9.763  1.00  0.00           H
ATOM    261  C   LYS A  66      26.866  72.564   8.597  1.00  0.00           C
ATOM    262  O   LYS A  66      25.858  73.242   8.296  1.00  0.00           O
ATOM    263  CB  LYS A  66      25.927  70.353   9.044  1.00  0.00           C
ATOM    264  HB2 LYS A  66      25.910  69.505   9.899  1.00  0.00           H
ATOM    265  HB3 LYS A  66      24.769  70.643   9.062  1.00  0.00           H
ATOM    266  CG  LYS A  66      26.444  69.664   7.913  1.00  0.00           C
ATOM    267  HG2 LYS A  66      26.843  70.348   7.022  1.00  0.00           H
ATOM    268  HG3 LYS A  66      27.222  68.809   8.214  1.00  0.00           H
ATOM    269  CD  LYS A  66      25.265  68.902   7.297  1.00  0.00           C
ATOM    270  HD2 LYS A  66      24.455  69.481   6.641  1.00  0.00           H
ATOM    271  HD3 LYS A  66      24.616  68.309   8.114  1.00  0.00           H
ATOM    272  CE  LYS A  66      25.767  67.838   6.313  1.00  0.00           C
ATOM    273  HE2 LYS A  66      25.030  67.857   5.382  1.00  0.00           H
ATOM    274  HE3 LYS A  66      26.928  67.603   6.190  1.00  0.00           H
ATOM    275  NZ  LYS A  66      25.474  66.392   6.619  1.00  0.00           N
ATOM    276  HZ1 LYS A  66      25.254  65.807   5.592  1.00  0.00           H
ATOM    277  HZ2 LYS A  66      26.262  65.648   7.127  1.00  0.00           H
ATOM    278  HZ3 LYS A  66      24.463  66.163   7.226  1.00  0.00           H
ATOM    279  N   VAL A  67      28.063  72.785   8.074  1.00  0.00           N
ATOM    280  H   VAL A  67      29.149  72.421   8.349  1.00  0.00           H
ATOM    281  CA  VAL A  67      28.240  73.889   7.159  1.00  0.00           C
ATOM    282  HA  VAL A  67      27.252  74.538   7.122  1.00  0.00           H
ATOM    283  C   VAL A  67      28.375  73.324   5.808  1.00  0.00           C
ATOM    284  O   VAL A  67      29.267  72.511   5.549  1.00  0.00           O
ATOM    285  CB  VAL A  67      29.456  74.768   7.524  1.00  0.00           C
ATOM    286  HB  VAL A  67      30.493  74.234   7.774  1.00  0.00           H
ATOM    287  CG1 VAL A  67      29.797  75.685   6.401  1.00  0.00           C
ATOM    288 HG11 VAL A  67      29.080  76.009   5.507  1.00  0.00           H
ATOM    289 HG12 VAL A  67      30.073  76.776   6.832  1.00  0.00           H
ATOM    290 HG13 VAL A  67      30.934  75.487   6.093  1.00  0.00           H
ATOM    291  CG2 VAL A  67      29.106  75.621   8.734  1.00  0.00           C
ATOM    292 HG21 VAL A  67      28.463  76.603   8.497  1.00  0.00           H
ATOM    293 HG22 VAL A  67      28.585  75.074   9.657  1.00  0.00           H
ATOM    294 HG23 VAL A  67      30.142  76.130   9.072  1.00  0.00           H
ATOM    295  N   LYS A  68      27.476  73.724   4.940  1.00  0.00           N
ATOM    296  H   LYS A  68      27.397  74.890   4.808  1.00  0.00           H
ATOM    297  CA  LYS A  68      27.546  73.244   3.546  1.00  0.00           C
ATOM    298  HA  LYS A  68      28.431  72.477   3.393  1.00  0.00           H
ATOM    299  C   LYS A  68      27.962  74.403   2.667  1.00  0.00           C
ATOM    300  O   LYS A  68      27.523  75.531   2.886  1.00  0.00           O
ATOM    301  CB  LYS A  68      26.196  72.672   3.081  1.00  0.00           C
ATOM    302  HB2 LYS A  68      25.355  73.161   3.772  1.00  0.00           H
ATOM    303  HB3 LYS A  68      26.071  73.014   1.950  1.00  0.00           H
ATOM    304  CG  LYS A  68      26.072  71.198   3.374  1.00  0.00           C
ATOM    305  HG2 LYS A  68      25.746  71.002   4.507  1.00  0.00           H
ATOM    306  HG3 LYS A  68      27.102  70.621   3.281  1.00  0.00           H
ATOM    307  CD  LYS A  68      25.019  70.527   2.541  1.00  0.00           C
ATOM    308  HD2 LYS A  68      24.004  70.334   3.140  1.00  0.00           H
ATOM    309  HD3 LYS A  68      24.991  71.132   1.524  1.00  0.00           H
ATOM    310  CE  LYS A  68      25.427  69.101   2.127  1.00  0.00           C
ATOM    311  HE2 LYS A  68      24.519  68.679   1.465  1.00  0.00           H
ATOM    312  HE3 LYS A  68      25.466  68.133   2.836  1.00  0.00           H
ATOM    313  NZ  LYS A  68      26.759  68.992   1.324  1.00  0.00           N
ATOM    314  HZ1 LYS A  68      27.158  70.108   1.219  1.00  0.00           H
ATOM    315  HZ2 LYS A  68      27.504  68.070   1.499  1.00  0.00           H
ATOM    316  HZ3 LYS A  68      26.271  68.495   0.340  1.00  0.00           H
ATOM    317  N   LEU A  69      28.822  74.181   1.715  1.00  0.00           N
ATOM    318  H   LEU A  69      29.750  73.469   1.895  1.00  0.00           H
ATOM    319  CA  LEU A  69      29.017  75.241   0.736  1.00  0.00           C
ATOM    320  HA  LEU A  69      29.066  76.279   1.307  1.00  0.00           H
ATOM    321  C   LEU A  69      27.800  75.285  -0.227  1.00  0.00           C
ATOM    322  O   LEU A  69      27.138  74.252  -0.461  1.00  0.00           O
ATOM    323  CB  LEU A  69      30.340  75.021   0.028  1.00  0.00           C
ATOM    324  HB2 LEU A  69      31.333  75.025   0.679  1.00  0.00           H
ATOM    325  HB3 LEU A  69      30.147  73.975  -0.511  1.00  0.00           H
ATOM    326  CG  LEU A  69      30.715  75.868  -1.158  1.00  0.00           C
ATOM    327  HG  LEU A  69      30.015  75.772  -2.108  1.00  0.00           H
ATOM    328  CD1 LEU A  69      30.932  77.235  -0.568  1.00  0.00           C
ATOM    329 HD11 LEU A  69      31.982  77.144   0.005  1.00  0.00           H
ATOM    330 HD12 LEU A  69      30.306  77.939   0.162  1.00  0.00           H
ATOM    331 HD13 LEU A  69      31.132  77.903  -1.544  1.00  0.00           H
ATOM    332  CD2 LEU A  69      31.994  75.394  -1.869  1.00  0.00           C
ATOM    333 HD21 LEU A  69      33.101  75.516  -1.427  1.00  0.00           H
ATOM    334 HD22 LEU A  69      32.147  76.053  -2.868  1.00  0.00           H
ATOM    335 HD23 LEU A  69      31.839  74.325  -2.389  1.00  0.00           H
ATOM    336  N   ALA A  70      27.434  76.438  -0.787  1.00  0.00           N
ATOM    337  H   ALA A  70      28.180  77.324  -1.017  1.00  0.00           H
ATOM    338  CA  ALA A  70      26.212  76.421  -1.652  1.00  0.00           C
ATOM    339  HA  ALA A  70      26.088  75.404  -2.253  1.00  0.00           H
ATOM    340  C   ALA A  70      26.181  77.504  -2.654  1.00  0.00           C
ATOM    341  O   ALA A  70      26.893  78.540  -2.535  1.00  0.00           O
ATOM    342  CB  ALA A  70      24.872  76.467  -0.783  1.00  0.00           C
ATOM    343  HB1 ALA A  70      23.933  75.732  -0.839  1.00  0.00           H
ATOM    344  HB2 ALA A  70      24.364  77.509  -1.075  1.00  0.00           H
ATOM    345  HB3 ALA A  70      25.352  76.327   0.302  1.00  0.00           H
ATOM    346  N   ARG A  71      25.309  77.348  -3.634  1.00  0.00           N
ATOM    347  H   ARG A  71      24.792  76.471  -4.233  1.00  0.00           H
ATOM    348  CA  ARG A  71      25.201  78.416  -4.596  1.00  0.00           C
ATOM    349  HA  ARG A  71      25.963  79.311  -4.431  1.00  0.00           H
ATOM    350  C   ARG A  71      23.822  78.994  -4.670  1.00  0.00           C
ATOM    351  O   ARG A  71      22.825  78.260  -4.765  1.00  0.00           O
ATOM    352  CB  ARG A  71      25.670  77.895  -5.962  1.00  0.00           C
ATOM    353  HB2 ARG A  71      26.829  77.670  -5.826  1.00  0.00           H
ATOM    354  HB3 ARG A  71      25.137  76.921  -6.383  1.00  0.00           H
ATOM    355  CG  ARG A  71      25.307  78.790  -7.140  1.00  0.00           C
ATOM    356  HG2 ARG A  71      24.294  78.458  -7.685  1.00  0.00           H
ATOM    357  HG3 ARG A  71      25.162  79.955  -6.939  1.00  0.00           H
ATOM    358  CD  ARG A  71      26.458  78.914  -8.110  1.00  0.00           C
ATOM    359  HD2 ARG A  71      27.349  79.669  -7.864  1.00  0.00           H
ATOM    360  HD3 ARG A  71      26.076  79.186  -9.209  1.00  0.00           H
ATOM    361  NE  ARG A  71      26.787  77.596  -8.646  1.00  0.00           N
ATOM    362  HE  ARG A  71      25.884  76.899  -8.942  1.00  0.00           H
ATOM    363  CZ  ARG A  71      28.039  77.169  -8.838  1.00  0.00           C
ATOM    364  NH1 ARG A  71      29.067  77.994  -8.566  1.00  0.00           N
ATOM    365 HH11 ARG A  71      30.064  78.076  -7.922  1.00  0.00           H
ATOM    366 HH12 ARG A  71      29.422  78.399  -9.638  1.00  0.00           H
ATOM    367  NH2 ARG A  71      28.263  75.915  -9.294  1.00  0.00           N
ATOM    368 HH21 ARG A  71      29.272  75.973  -9.935  1.00  0.00           H
ATOM    369 HH22 ARG A  71      28.002  74.777  -9.520  1.00  0.00           H
ATOM    370  N   HIS A  72      23.735  80.318  -4.678  1.00  0.00           N
ATOM    371  H   HIS A  72      24.302  80.645  -3.690  1.00  0.00           H
ATOM    372  CA  HIS A  72      22.411  80.999  -4.712  1.00  0.00           C
ATOM    373  HA  HIS A  72      21.704  80.453  -3.932  1.00  0.00           H
ATOM    374  C   HIS A  72      21.867  81.008  -6.124  1.00  0.00           C
ATOM    375  O   HIS A  72      22.528  81.532  -6.990  1.00  0.00           O
ATOM    376  CB  HIS A  72      22.583  82.396  -4.232  1.00  0.00           C
ATOM    377  HB2 HIS A  72      23.366  82.971  -4.907  1.00  0.00           H
ATOM    378  HB3 HIS A  72      23.051  82.478  -3.140  1.00  0.00           H
ATOM    379  CG  HIS A  72      21.320  83.163  -4.122  1.00  0.00           C
ATOM    380  ND1 HIS A  72      21.158  84.405  -4.708  1.00  0.00           N
ATOM    381  HD1 HIS A  72      21.860  85.297  -4.385  1.00  0.00           H
ATOM    382  CD2 HIS A  72      20.204  82.943  -3.384  1.00  0.00           C
ATOM    383  HD2 HIS A  72      19.670  82.330  -2.525  1.00  0.00           H
ATOM    384  CE1 HIS A  72      19.969  84.894  -4.382  1.00  0.00           C
ATOM    385  HE1 HIS A  72      19.358  85.903  -4.371  1.00  0.00           H
ATOM    386  NE2 HIS A  72      19.381  84.033  -3.567  1.00  0.00           N
ATOM    387  N   VAL A  73      20.732  80.362  -6.378  1.00  0.00           N
ATOM    388  H   VAL A  73      19.912  80.593  -5.561  1.00  0.00           H
ATOM    389  CA  VAL A  73      20.310  80.094  -7.754  1.00  0.00           C
ATOM    390  HA  VAL A  73      21.180  79.782  -8.511  1.00  0.00           H
ATOM    391  C   VAL A  73      19.771  81.327  -8.403  1.00  0.00           C
ATOM    392  O   VAL A  73      19.893  81.447  -9.603  1.00  0.00           O
ATOM    393  CB  VAL A  73      19.290  78.964  -7.921  1.00  0.00           C
ATOM    394  HB  VAL A  73      19.145  78.701  -9.081  1.00  0.00           H
ATOM    395  CG1 VAL A  73      19.757  77.728  -7.209  1.00  0.00           C
ATOM    396 HG11 VAL A  73      19.147  76.901  -7.832  1.00  0.00           H
ATOM    397 HG12 VAL A  73      19.570  77.448  -6.065  1.00  0.00           H
ATOM    398 HG13 VAL A  73      20.877  77.493  -7.568  1.00  0.00           H
ATOM    399  CG2 VAL A  73      18.012  79.339  -7.338  1.00  0.00           C
ATOM    400 HG21 VAL A  73      17.598  79.943  -6.403  1.00  0.00           H
ATOM    401 HG22 VAL A  73      17.424  79.768  -8.296  1.00  0.00           H
ATOM    402 HG23 VAL A  73      17.326  78.353  -7.228  1.00  0.00           H
ATOM    403  N   LEU A  74      19.310  82.319  -7.658  1.00  0.00           N
ATOM    404  H   LEU A  74      19.332  82.384  -6.478  1.00  0.00           H
ATOM    405  CA  LEU A  74      18.919  83.555  -8.320  1.00  0.00           C
ATOM    406  HA  LEU A  74      18.407  83.301  -9.371  1.00  0.00           H
ATOM    407  C   LEU A  74      20.077  84.395  -8.904  1.00  0.00           C
ATOM    408  O   LEU A  74      19.871  85.097  -9.912  1.00  0.00           O
ATOM    409  CB  LEU A  74      18.093  84.421  -7.373  1.00  0.00           C
ATOM    410  HB2 LEU A  74      18.596  85.180  -6.615  1.00  0.00           H
ATOM    411  HB3 LEU A  74      17.422  85.005  -8.171  1.00  0.00           H
ATOM    412  CG  LEU A  74      16.955  83.697  -6.589  1.00  0.00           C
ATOM    413  HG  LEU A  74      17.358  83.084  -5.658  1.00  0.00           H
ATOM    414  CD1 LEU A  74      15.984  84.663  -5.756  1.00  0.00           C
ATOM    415 HD11 LEU A  74      15.829  85.646  -6.418  1.00  0.00           H
ATOM    416 HD12 LEU A  74      16.329  84.935  -4.648  1.00  0.00           H
ATOM    417 HD13 LEU A  74      14.878  84.194  -5.728  1.00  0.00           H
ATOM    418  CD2 LEU A  74      16.209  82.751  -7.496  1.00  0.00           C
ATOM    419 HD21 LEU A  74      16.516  82.167  -8.503  1.00  0.00           H
ATOM    420 HD22 LEU A  74      15.550  81.916  -6.939  1.00  0.00           H
ATOM    421 HD23 LEU A  74      15.325  83.414  -7.977  1.00  0.00           H
ATOM    422  N   THR A  75      21.250  84.408  -8.246  1.00  0.00           N
ATOM    423  H   THR A  75      21.061  83.929  -7.182  1.00  0.00           H
ATOM    424  CA  THR A  75      22.272  85.425  -8.529  1.00  0.00           C
ATOM    425  HA  THR A  75      22.198  85.811  -9.655  1.00  0.00           H
ATOM    426  C   THR A  75      23.580  84.670  -8.734  1.00  0.00           C
ATOM    427  O   THR A  75      24.601  85.191  -9.157  1.00  0.00           O
ATOM    428  CB  THR A  75      22.532  86.327  -7.290  1.00  0.00           C
ATOM    429  HB  THR A  75      23.332  87.079  -7.750  1.00  0.00           H
ATOM    430  OG1 THR A  75      22.875  85.482  -6.197  1.00  0.00           O
ATOM    431  HG1 THR A  75      23.663  86.081  -5.553  1.00  0.00           H
ATOM    432  CG2 THR A  75      21.331  87.166  -6.885  1.00  0.00           C
ATOM    433 HG21 THR A  75      20.495  86.409  -6.509  1.00  0.00           H
ATOM    434 HG22 THR A  75      20.806  87.564  -7.881  1.00  0.00           H
ATOM    435 HG23 THR A  75      21.680  87.914  -6.029  1.00  0.00           H
ATOM    436  N   GLY A  76      23.587  83.427  -8.338  1.00  0.00           N
ATOM    437  H   GLY A  76      22.961  83.188  -7.374  1.00  0.00           H
ATOM    438  CA  GLY A  76      24.751  82.666  -8.700  1.00  0.00           C
ATOM    439  HA2 GLY A  76      25.007  82.985  -9.833  1.00  0.00           H
ATOM    440  HA3 GLY A  76      24.654  81.494  -8.915  1.00  0.00           H
ATOM    441  C   GLY A  76      25.880  82.888  -7.732  1.00  0.00           C
ATOM    442  O   GLY A  76      26.964  82.362  -7.965  1.00  0.00           O
ATOM    443  N   ARG A  77      25.659  83.658  -6.656  1.00  0.00           N
ATOM    444  H   ARG A  77      24.622  83.756  -6.112  1.00  0.00           H
ATOM    445  CA  ARG A  77      26.732  83.798  -5.646  1.00  0.00           C
ATOM    446  HA  ARG A  77      27.661  83.950  -6.379  1.00  0.00           H
ATOM    447  C   ARG A  77      26.999  82.506  -4.889  1.00  0.00           C
ATOM    448  O   ARG A  77      26.090  81.715  -4.686  1.00  0.00           O
ATOM    449  CB  ARG A  77      26.494  84.947  -4.663  1.00  0.00           C
ATOM    450  HB2 ARG A  77      27.295  84.734  -3.803  1.00  0.00           H
ATOM    451  HB3 ARG A  77      25.434  84.793  -4.150  1.00  0.00           H
ATOM    452  CG  ARG A  77      26.997  86.372  -5.201  1.00  0.00           C
ATOM    453  HG2 ARG A  77      28.144  86.211  -5.470  1.00  0.00           H
ATOM    454  HG3 ARG A  77      26.802  87.132  -4.306  1.00  0.00           H
ATOM    455  CD  ARG A  77      26.522  86.593  -6.542  1.00  0.00           C
ATOM    456  HD2 ARG A  77      25.349  86.449  -6.657  1.00  0.00           H
ATOM    457  HD3 ARG A  77      27.139  86.028  -7.402  1.00  0.00           H
ATOM    458  NE  ARG A  77      26.945  87.921  -6.877  1.00  0.00           N
ATOM    459  HE  ARG A  77      26.986  88.726  -6.015  1.00  0.00           H
ATOM    460  CZ  ARG A  77      26.791  88.549  -8.053  1.00  0.00           C
ATOM    461  NH1 ARG A  77      26.160  88.043  -9.104  1.00  0.00           N
ATOM    462 HH11 ARG A  77      25.098  88.213  -9.614  1.00  0.00           H
ATOM    463 HH12 ARG A  77      26.858  87.658  -9.994  1.00  0.00           H
ATOM    464  NH2 ARG A  77      27.310  89.737  -8.143  1.00  0.00           N
ATOM    465 HH21 ARG A  77      27.162  90.857  -7.778  1.00  0.00           H
ATOM    466 HH22 ARG A  77      27.778  89.923  -9.229  1.00  0.00           H
ATOM    467  N   GLU A  78      28.270  82.266  -4.588  1.00  0.00           N
ATOM    468  H   GLU A  78      29.146  82.760  -5.223  1.00  0.00           H
ATOM    469  CA  GLU A  78      28.663  81.217  -3.638  1.00  0.00           C
ATOM    470  HA  GLU A  78      28.022  80.340  -4.108  1.00  0.00           H
ATOM    471  C   GLU A  78      28.499  81.678  -2.225  1.00  0.00           C
ATOM    472  O   GLU A  78      28.938  82.764  -1.880  1.00  0.00           O
ATOM    473  CB  GLU A  78      30.129  80.825  -3.833  1.00  0.00           C
ATOM    474  HB2 GLU A  78      30.786  80.294  -2.992  1.00  0.00           H
ATOM    475  HB3 GLU A  78      30.867  81.738  -4.082  1.00  0.00           H
ATOM    476  CG  GLU A  78      30.279  79.904  -5.063  1.00  0.00           C
ATOM    477  HG2 GLU A  78      31.377  79.445  -5.201  1.00  0.00           H
ATOM    478  HG3 GLU A  78      30.169  80.512  -6.083  1.00  0.00           H
ATOM    479  CD  GLU A  78      29.512  78.612  -4.852  1.00  0.00           C
ATOM    480  OE1 GLU A  78      29.531  78.131  -3.688  1.00  0.00           O
ATOM    481  OE2 GLU A  78      28.906  78.094  -5.815  1.00  0.00           O
ATOM    482  N   VAL A  79      27.906  80.841  -1.410  1.00  0.00           N
ATOM    483  H   VAL A  79      28.655  79.930  -1.510  1.00  0.00           H
ATOM    484  CA  VAL A  79      27.717  81.196  -0.008  1.00  0.00           C
ATOM    485  HA  VAL A  79      28.460  82.079   0.290  1.00  0.00           H
ATOM    486  C   VAL A  79      28.009  79.993   0.859  1.00  0.00           C
ATOM    487  O   VAL A  79      28.198  78.903   0.330  1.00  0.00           O
ATOM    488  CB  VAL A  79      26.275  81.501   0.214  1.00  0.00           C
ATOM    489  HB  VAL A  79      26.113  81.828   1.345  1.00  0.00           H
ATOM    490  CG1 VAL A  79      25.849  82.695  -0.643  1.00  0.00           C
ATOM    491 HG11 VAL A  79      26.644  83.587  -0.591  1.00  0.00           H
ATOM    492 HG12 VAL A  79      25.743  82.429  -1.803  1.00  0.00           H
ATOM    493 HG13 VAL A  79      24.787  83.117  -0.297  1.00  0.00           H
ATOM    494  CG2 VAL A  79      25.474  80.208  -0.051  1.00  0.00           C
ATOM    495 HG21 VAL A  79      25.540  79.324   0.849  1.00  0.00           H
ATOM    496 HG22 VAL A  79      25.595  79.899  -1.200  1.00  0.00           H
ATOM    497 HG23 VAL A  79      24.383  80.702  -0.129  1.00  0.00           H
ATOM    498  N   ALA A  80      28.003  80.152   2.179  1.00  0.00           N
ATOM    499  H   ALA A  80      28.577  81.132   2.514  1.00  0.00           H
ATOM    500  CA  ALA A  80      28.198  79.029   3.128  1.00  0.00           C
ATOM    501  HA  ALA A  80      28.581  78.060   2.563  1.00  0.00           H
ATOM    502  C   ALA A  80      26.874  78.884   3.859  1.00  0.00           C
ATOM    503  O   ALA A  80      26.302  79.881   4.207  1.00  0.00           O
ATOM    504  CB  ALA A  80      29.320  79.380   4.098  1.00  0.00           C
ATOM    505  HB1 ALA A  80      30.166  78.528   4.110  1.00  0.00           H
ATOM    506  HB2 ALA A  80      29.977  80.378   4.115  1.00  0.00           H
ATOM    507  HB3 ALA A  80      28.950  79.311   5.237  1.00  0.00           H
ATOM    508  N   VAL A  81      26.311  77.694   3.999  1.00  0.00           N
ATOM    509  H   VAL A  81      27.208  77.087   4.475  1.00  0.00           H
ATOM    510  CA  VAL A  81      25.009  77.518   4.711  1.00  0.00           C
ATOM    511  HA  VAL A  81      24.498  78.530   5.052  1.00  0.00           H
ATOM    512  C   VAL A  81      25.296  76.605   5.925  1.00  0.00           C
ATOM    513  O   VAL A  81      25.764  75.487   5.725  1.00  0.00           O
ATOM    514  CB  VAL A  81      23.932  76.797   3.849  1.00  0.00           C
ATOM    515  HB  VAL A  81      24.226  75.689   3.529  1.00  0.00           H
ATOM    516  CG1 VAL A  81      22.590  76.609   4.630  1.00  0.00           C
ATOM    517 HG11 VAL A  81      22.873  75.876   5.526  1.00  0.00           H
ATOM    518 HG12 VAL A  81      21.806  76.140   3.862  1.00  0.00           H
ATOM    519 HG13 VAL A  81      22.150  77.617   5.098  1.00  0.00           H
ATOM    520  CG2 VAL A  81      23.674  77.487   2.524  1.00  0.00           C
ATOM    521 HG21 VAL A  81      22.847  76.944   1.854  1.00  0.00           H
ATOM    522 HG22 VAL A  81      23.242  78.598   2.611  1.00  0.00           H
ATOM    523 HG23 VAL A  81      24.766  77.548   2.045  1.00  0.00           H
ATOM    524  N   LYS A  82      25.072  77.150   7.148  1.00  0.00           N
ATOM    525  H   LYS A  82      25.538  78.241   7.117  1.00  0.00           H
ATOM    526  CA  LYS A  82      25.163  76.499   8.435  1.00  0.00           C
ATOM    527  HA  LYS A  82      26.111  75.792   8.389  1.00  0.00           H
ATOM    528  C   LYS A  82      23.780  75.947   8.683  1.00  0.00           C
ATOM    529  O   LYS A  82      22.822  76.707   8.832  1.00  0.00           O
ATOM    530  CB  LYS A  82      25.521  77.500   9.534  1.00  0.00           C
ATOM    531  HB2 LYS A  82      26.374  78.223   9.117  1.00  0.00           H
ATOM    532  HB3 LYS A  82      24.566  78.011  10.021  1.00  0.00           H
ATOM    533  CG  LYS A  82      26.146  76.908  10.907  1.00  0.00           C
ATOM    534  HG2 LYS A  82      25.265  76.101  10.939  1.00  0.00           H
ATOM    535  HG3 LYS A  82      26.828  76.131  11.509  1.00  0.00           H
ATOM    536  CD  LYS A  82      26.660  78.142  11.654  1.00  0.00           C
ATOM    537  HD2 LYS A  82      25.801  78.911  11.975  1.00  0.00           H
ATOM    538  HD3 LYS A  82      27.411  78.837  11.029  1.00  0.00           H
ATOM    539  CE  LYS A  82      27.415  77.978  12.929  1.00  0.00           C
ATOM    540  HE2 LYS A  82      27.641  78.989  13.539  1.00  0.00           H
ATOM    541  HE3 LYS A  82      26.592  77.542  13.674  1.00  0.00           H
ATOM    542  NZ  LYS A  82      28.679  77.487  12.511  1.00  0.00           N
ATOM    543  HZ1 LYS A  82      29.311  76.810  13.264  1.00  0.00           H
ATOM    544  HZ2 LYS A  82      28.939  76.992  11.454  1.00  0.00           H
ATOM    545  HZ3 LYS A  82      29.436  78.421  12.425  1.00  0.00           H
ATOM    546  N   ILE A  83      23.679  74.615   8.628  1.00  0.00           N
ATOM    547  H   ILE A  83      24.489  74.242   9.401  1.00  0.00           H
ATOM    548  CA  ILE A  83      22.466  73.879   8.912  1.00  0.00           C
ATOM    549  HA  ILE A  83      21.501  74.551   8.747  1.00  0.00           H
ATOM    550  C   ILE A  83      22.547  73.461  10.385  1.00  0.00           C
ATOM    551  O   ILE A  83      23.590  73.002  10.869  1.00  0.00           O
ATOM    552  CB  ILE A  83      22.420  72.702   7.963  1.00  0.00           C
ATOM    553  HB  ILE A  83      23.295  71.902   8.033  1.00  0.00           H
ATOM    554  CG1 ILE A  83      22.383  73.215   6.538  1.00  0.00           C
ATOM    555 HG12 ILE A  83      23.503  73.532   6.259  1.00  0.00           H
ATOM    556 HG13 ILE A  83      21.564  74.051   6.375  1.00  0.00           H
ATOM    557  CG2 ILE A  83      21.166  71.894   8.114  1.00  0.00           C
ATOM    558 HG21 ILE A  83      21.546  70.893   8.674  1.00  0.00           H
ATOM    559 HG22 ILE A  83      20.338  72.280   8.882  1.00  0.00           H
ATOM    560 HG23 ILE A  83      20.444  71.323   7.340  1.00  0.00           H
ATOM    561  CD1 ILE A  83      22.118  72.170   5.587  1.00  0.00           C
ATOM    562 HD11 ILE A  83      21.668  72.689   4.596  1.00  0.00           H
ATOM    563 HD12 ILE A  83      21.452  71.163   5.626  1.00  0.00           H
ATOM    564 HD13 ILE A  83      23.164  71.662   5.277  1.00  0.00           H
ATOM    565  N   ILE A  84      21.478  73.713  11.131  1.00  0.00           N
ATOM    566  H   ILE A  84      20.426  73.547  10.623  1.00  0.00           H
ATOM    567  CA  ILE A  84      21.464  73.454  12.587  1.00  0.00           C
ATOM    568  HA  ILE A  84      22.249  72.573  12.711  1.00  0.00           H
ATOM    569  C   ILE A  84      20.157  72.760  12.903  1.00  0.00           C
ATOM    570  O   ILE A  84      19.076  73.297  12.619  1.00  0.00           O
ATOM    571  CB  ILE A  84      21.548  74.752  13.444  1.00  0.00           C
ATOM    572  HB  ILE A  84      20.512  75.330  13.411  1.00  0.00           H
ATOM    573  CG1 ILE A  84      22.626  75.660  12.899  1.00  0.00           C
ATOM    574 HG12 ILE A  84      22.138  76.451  12.158  1.00  0.00           H
ATOM    575 HG13 ILE A  84      23.512  75.034  12.424  1.00  0.00           H
ATOM    576  CG2 ILE A  84      21.712  74.444  14.937  1.00  0.00           C
ATOM    577 HG21 ILE A  84      22.115  75.042  15.884  1.00  0.00           H
ATOM    578 HG22 ILE A  84      22.394  73.461  14.989  1.00  0.00           H
ATOM    579 HG23 ILE A  84      20.603  74.115  15.245  1.00  0.00           H
ATOM    580  CD1 ILE A  84      23.237  76.563  13.897  1.00  0.00           C
ATOM    581 HD11 ILE A  84      22.274  76.883  14.518  1.00  0.00           H
ATOM    582 HD12 ILE A  84      24.153  76.083  14.492  1.00  0.00           H
ATOM    583 HD13 ILE A  84      23.734  77.508  13.354  1.00  0.00           H
ATOM    584  N   ASP A  85      20.276  71.551  13.477  1.00  0.00           N
ATOM    585  H   ASP A  85      21.218  70.827  13.438  1.00  0.00           H
ATOM    586  CA  ASP A  85      19.141  70.836  14.042  1.00  0.00           C
ATOM    587  HA  ASP A  85      18.702  70.499  12.986  1.00  0.00           H
ATOM    588  C   ASP A  85      18.662  71.574  15.291  1.00  0.00           C
ATOM    589  O   ASP A  85      19.460  71.846  16.235  1.00  0.00           O
ATOM    590  CB  ASP A  85      19.530  69.423  14.463  1.00  0.00           C
ATOM    591  HB2 ASP A  85      20.065  69.198  15.506  1.00  0.00           H
ATOM    592  HB3 ASP A  85      20.172  68.770  13.688  1.00  0.00           H
ATOM    593  CG  ASP A  85      18.325  68.457  14.434  1.00  0.00           C
ATOM    594  OD1 ASP A  85      17.224  68.869  13.951  1.00  0.00           O
ATOM    595  OD2 ASP A  85      18.505  67.276  14.837  1.00  0.00           O
ATOM    596  N   LYS A  86      17.390  71.941  15.319  1.00  0.00           N
ATOM    597  H   LYS A  86      17.119  71.760  14.185  1.00  0.00           H
ATOM    598  CA  LYS A  86      16.987  72.568  16.552  1.00  0.00           C
ATOM    599  HA  LYS A  86      17.820  72.681  17.388  1.00  0.00           H
ATOM    600  C   LYS A  86      16.111  71.629  17.383  1.00  0.00           C
ATOM    601  O   LYS A  86      15.911  71.883  18.548  1.00  0.00           O
ATOM    602  CB  LYS A  86      16.511  74.047  16.397  1.00  0.00           C
ATOM    603  HB2 LYS A  86      15.717  74.228  17.271  1.00  0.00           H
ATOM    604  HB3 LYS A  86      17.544  74.640  16.359  1.00  0.00           H
ATOM    605  CG  LYS A  86      15.645  74.335  15.189  1.00  0.00           C
ATOM    606  HG2 LYS A  86      16.272  73.978  14.244  1.00  0.00           H
ATOM    607  HG3 LYS A  86      14.590  73.828  15.427  1.00  0.00           H
ATOM    608  CD  LYS A  86      15.629  75.782  14.877  1.00  0.00           C
ATOM    609  HD2 LYS A  86      16.454  76.368  15.512  1.00  0.00           H
ATOM    610  HD3 LYS A  86      15.798  76.108  13.748  1.00  0.00           H
ATOM    611  CE  LYS A  86      14.404  76.489  15.446  1.00  0.00           C
ATOM    612  HE2 LYS A  86      13.825  76.114  16.426  1.00  0.00           H
ATOM    613  HE3 LYS A  86      14.772  77.569  15.801  1.00  0.00           H
ATOM    614  NZ  LYS A  86      13.332  76.636  14.402  1.00  0.00           N
ATOM    615  HZ1 LYS A  86      12.463  75.963  14.883  1.00  0.00           H
ATOM    616  HZ2 LYS A  86      12.638  77.614  14.483  1.00  0.00           H
ATOM    617  HZ3 LYS A  86      13.742  76.339  13.330  1.00  0.00           H
ATOM    618  N   THR A  87      15.726  70.475  16.798  1.00  0.00           N
ATOM    619  H   THR A  87      16.040  70.109  15.718  1.00  0.00           H
ATOM    620  CA  THR A  87      14.911  69.438  17.489  1.00  0.00           C
ATOM    621  HA  THR A  87      13.842  69.853  17.816  1.00  0.00           H
ATOM    622  C   THR A  87      15.592  68.960  18.761  1.00  0.00           C
ATOM    623  O   THR A  87      14.943  68.528  19.655  1.00  0.00           O
ATOM    624  CB  THR A  87      14.682  68.139  16.668  1.00  0.00           C
ATOM    625  HB  THR A  87      14.193  67.221  17.258  1.00  0.00           H
ATOM    626  OG1 THR A  87      15.953  67.533  16.312  1.00  0.00           O
ATOM    627  HG1 THR A  87      16.829  68.159  16.800  1.00  0.00           H
ATOM    628  CG2 THR A  87      13.806  68.360  15.457  1.00  0.00           C
ATOM    629 HG21 THR A  87      12.697  68.249  15.901  1.00  0.00           H
ATOM    630 HG22 THR A  87      13.973  67.349  14.831  1.00  0.00           H
ATOM    631 HG23 THR A  87      14.053  69.295  14.767  1.00  0.00           H
ATOM    632  N   GLN A  88      16.909  69.028  18.857  1.00  0.00           N
ATOM    633  H   GLN A  88      17.797  69.590  18.306  1.00  0.00           H
ATOM    634  CA  GLN A  88      17.547  68.326  19.981  1.00  0.00           C
ATOM    635  HA  GLN A  88      16.853  67.702  20.727  1.00  0.00           H
ATOM    636  C   GLN A  88      18.115  69.265  21.063  1.00  0.00           C
ATOM    637  O   GLN A  88      18.993  68.878  21.877  1.00  0.00           O
ATOM    638  CB  GLN A  88      18.588  67.294  19.455  1.00  0.00           C
ATOM    639  HB2 GLN A  88      19.442  67.737  18.750  1.00  0.00           H
ATOM    640  HB3 GLN A  88      19.211  66.736  20.306  1.00  0.00           H
ATOM    641  CG  GLN A  88      17.962  66.046  18.699  1.00  0.00           C
ATOM    642  HG2 GLN A  88      18.883  65.358  18.367  1.00  0.00           H
ATOM    643  HG3 GLN A  88      17.230  66.055  17.764  1.00  0.00           H
ATOM    644  CD  GLN A  88      17.282  64.958  19.641  1.00  0.00           C
ATOM    645  OE1 GLN A  88      17.359  65.000  20.899  1.00  0.00           O
ATOM    646  NE2 GLN A  88      16.615  63.994  19.003  1.00  0.00           N
ATOM    647 HE21 GLN A  88      15.483  63.940  18.638  1.00  0.00           H
ATOM    648 HE22 GLN A  88      17.070  62.893  19.053  1.00  0.00           H
ATOM    649  N   LEU A  89      17.588  70.496  21.090  1.00  0.00           N
ATOM    650  H   LEU A  89      16.406  70.488  21.235  1.00  0.00           H
ATOM    651  CA  LEU A  89      18.262  71.547  21.828  1.00  0.00           C
ATOM    652  HA  LEU A  89      19.298  71.061  22.155  1.00  0.00           H
ATOM    653  C   LEU A  89      17.544  71.891  23.100  1.00  0.00           C
ATOM    654  O   LEU A  89      16.379  72.202  23.108  1.00  0.00           O
ATOM    655  CB  LEU A  89      18.579  72.779  20.920  1.00  0.00           C
ATOM    656  HB2 LEU A  89      18.918  73.588  21.717  1.00  0.00           H
ATOM    657  HB3 LEU A  89      17.483  72.961  20.491  1.00  0.00           H
ATOM    658  CG  LEU A  89      19.573  72.644  19.725  1.00  0.00           C
ATOM    659  HG  LEU A  89      19.047  71.879  18.983  1.00  0.00           H
ATOM    660  CD1 LEU A  89      20.046  73.978  19.139  1.00  0.00           C
ATOM    661 HD11 LEU A  89      20.565  74.673  19.955  1.00  0.00           H
ATOM    662 HD12 LEU A  89      19.158  74.538  18.573  1.00  0.00           H
ATOM    663 HD13 LEU A  89      20.745  73.700  18.208  1.00  0.00           H
ATOM    664  CD2 LEU A  89      20.805  71.797  20.030  1.00  0.00           C
ATOM    665 HD21 LEU A  89      20.595  70.622  19.892  1.00  0.00           H
ATOM    666 HD22 LEU A  89      21.725  71.942  19.278  1.00  0.00           H
ATOM    667 HD23 LEU A  89      21.331  71.848  21.106  1.00  0.00           H
ATOM    668  N   ASN A  90      18.257  71.821  24.200  1.00  0.00           N
ATOM    669  H   ASN A  90      19.225  71.139  24.312  1.00  0.00           H
ATOM    670  CA  ASN A  90      17.674  72.193  25.464  1.00  0.00           C
ATOM    671  HA  ASN A  90      16.691  71.518  25.501  1.00  0.00           H
ATOM    672  C   ASN A  90      17.427  73.694  25.449  1.00  0.00           C
ATOM    673  O   ASN A  90      18.015  74.369  24.603  1.00  0.00           O
ATOM    674  CB  ASN A  90      18.530  71.705  26.642  1.00  0.00           C
ATOM    675  HB2 ASN A  90      18.201  71.855  27.784  1.00  0.00           H
ATOM    676  HB3 ASN A  90      18.509  70.506  26.603  1.00  0.00           H
ATOM    677  CG  ASN A  90      19.942  72.292  26.670  1.00  0.00           C
ATOM    678  OD1 ASN A  90      20.119  73.493  26.809  1.00  0.00           O
ATOM    679  ND2 ASN A  90      20.958  71.419  26.577  1.00  0.00           N
ATOM    680 HD21 ASN A  90      20.965  70.266  26.884  1.00  0.00           H
ATOM    681 HD22 ASN A  90      22.113  71.710  26.579  1.00  0.00           H
ATOM    682  N   PRO A  91      16.553  74.235  26.353  1.00  0.00           N
ATOM    683  CA  PRO A  91      16.224  75.634  26.186  1.00  0.00           C
ATOM    684  HA  PRO A  91      15.486  75.767  25.258  1.00  0.00           H
ATOM    685  C   PRO A  91      17.390  76.525  26.212  1.00  0.00           C
ATOM    686  O   PRO A  91      17.308  77.613  25.590  1.00  0.00           O
ATOM    687  CB  PRO A  91      15.257  75.926  27.355  1.00  0.00           C
ATOM    688  HB2 PRO A  91      14.680  76.299  28.350  1.00  0.00           H
ATOM    689  HB3 PRO A  91      15.374  77.120  27.235  1.00  0.00           H
ATOM    690  CG  PRO A  91      14.538  74.638  27.432  1.00  0.00           C
ATOM    691  HG2 PRO A  91      13.735  74.474  26.558  1.00  0.00           H
ATOM    692  HG3 PRO A  91      13.871  74.312  28.376  1.00  0.00           H
ATOM    693  CD  PRO A  91      15.757  73.694  27.462  1.00  0.00           C
ATOM    694  HD2 PRO A  91      16.201  73.683  28.571  1.00  0.00           H
ATOM    695  HD3 PRO A  91      15.281  72.606  27.318  1.00  0.00           H
ATOM    696  N   THR A  92      18.468  76.117  26.881  1.00  0.00           N
ATOM    697  H   THR A  92      18.377  75.353  27.786  1.00  0.00           H
ATOM    698  CA  THR A  92      19.582  77.067  26.995  1.00  0.00           C
ATOM    699  HA  THR A  92      19.124  78.130  27.276  1.00  0.00           H
ATOM    700  C   THR A  92      20.446  77.117  25.702  1.00  0.00           C
ATOM    701  O   THR A  92      21.073  78.148  25.405  1.00  0.00           O
ATOM    702  CB  THR A  92      20.470  76.902  28.259  1.00  0.00           C
ATOM    703  HB  THR A  92      21.339  77.720  28.327  1.00  0.00           H
ATOM    704  OG1 THR A  92      21.132  75.645  28.182  1.00  0.00           O
ATOM    705  HG1 THR A  92      22.018  75.633  28.976  1.00  0.00           H
ATOM    706  CG2 THR A  92      19.657  77.050  29.593  1.00  0.00           C
ATOM    707 HG21 THR A  92      19.526  78.212  29.870  1.00  0.00           H
ATOM    708 HG22 THR A  92      18.588  76.577  29.860  1.00  0.00           H
ATOM    709 HG23 THR A  92      20.326  76.649  30.509  1.00  0.00           H
ATOM    710  N   SER A  93      20.450  76.022  24.945  1.00  0.00           N
ATOM    711  H   SER A  93      20.274  75.026  25.554  1.00  0.00           H
ATOM    712  CA  SER A  93      21.174  75.961  23.725  1.00  0.00           C
ATOM    713  HA  SER A  93      22.270  76.416  23.808  1.00  0.00           H
ATOM    714  C   SER A  93      20.371  76.780  22.734  1.00  0.00           C
ATOM    715  O   SER A  93      20.920  77.583  21.955  1.00  0.00           O
ATOM    716  CB  SER A  93      21.341  74.513  23.299  1.00  0.00           C
ATOM    717  HB2 SER A  93      21.850  74.365  22.235  1.00  0.00           H
ATOM    718  HB3 SER A  93      20.543  73.632  23.390  1.00  0.00           H
ATOM    719  OG  SER A  93      22.186  73.907  24.244  1.00  0.00           O
ATOM    720  HG  SER A  93      22.627  74.723  24.995  1.00  0.00           H
ATOM    721  N   LEU A  94      19.059  76.628  22.790  1.00  0.00           N
ATOM    722  H   LEU A  94      18.455  75.747  23.288  1.00  0.00           H
ATOM    723  CA  LEU A  94      18.213  77.433  21.933  1.00  0.00           C
ATOM    724  HA  LEU A  94      18.561  77.483  20.800  1.00  0.00           H
ATOM    725  C   LEU A  94      18.379  78.915  22.252  1.00  0.00           C
ATOM    726  O   LEU A  94      18.520  79.692  21.317  1.00  0.00           O
ATOM    727  CB  LEU A  94      16.771  76.986  22.038  1.00  0.00           C
ATOM    728  HB2 LEU A  94      16.185  77.994  22.300  1.00  0.00           H
ATOM    729  HB3 LEU A  94      16.377  76.226  22.858  1.00  0.00           H
ATOM    730  CG  LEU A  94      16.042  76.548  20.778  1.00  0.00           C
ATOM    731  HG  LEU A  94      15.371  77.407  20.294  1.00  0.00           H
ATOM    732  CD1 LEU A  94      16.952  75.880  19.748  1.00  0.00           C
ATOM    733 HD11 LEU A  94      18.004  75.516  20.160  1.00  0.00           H
ATOM    734 HD12 LEU A  94      16.945  76.639  18.821  1.00  0.00           H
ATOM    735 HD13 LEU A  94      16.271  74.969  19.389  1.00  0.00           H
ATOM    736  CD2 LEU A  94      14.937  75.577  21.198  1.00  0.00           C
ATOM    737 HD21 LEU A  94      15.012  74.380  21.211  1.00  0.00           H
ATOM    738 HD22 LEU A  94      14.026  75.738  20.427  1.00  0.00           H
ATOM    739 HD23 LEU A  94      14.294  75.771  22.196  1.00  0.00           H
ATOM    740  N   GLN A  95      18.399  79.330  23.537  1.00  0.00           N
ATOM    741  H   GLN A  95      18.055  78.838  24.548  1.00  0.00           H
ATOM    742  CA  GLN A  95      18.504  80.772  23.848  1.00  0.00           C
ATOM    743  HA  GLN A  95      17.469  81.202  23.445  1.00  0.00           H
ATOM    744  C   GLN A  95      19.765  81.217  23.182  1.00  0.00           C
ATOM    745  O   GLN A  95      19.830  82.319  22.606  1.00  0.00           O
ATOM    746  CB  GLN A  95      18.612  81.093  25.358  1.00  0.00           C
ATOM    747  HB2 GLN A  95      19.174  80.424  26.169  1.00  0.00           H
ATOM    748  HB3 GLN A  95      19.199  82.130  25.442  1.00  0.00           H
ATOM    749  CG  GLN A  95      17.354  81.762  26.070  1.00  0.00           C
ATOM    750  HG2 GLN A  95      17.297  80.909  26.918  1.00  0.00           H
ATOM    751  HG3 GLN A  95      16.163  81.829  26.235  1.00  0.00           H
ATOM    752  CD  GLN A  95      17.168  83.331  25.828  1.00  0.00           C
ATOM    753  OE1 GLN A  95      17.559  84.150  26.677  1.00  0.00           O
ATOM    754  NE2 GLN A  95      16.554  83.714  24.695  1.00  0.00           N
ATOM    755 HE21 GLN A  95      16.938  84.685  24.123  1.00  0.00           H
ATOM    756 HE22 GLN A  95      15.396  83.568  24.453  1.00  0.00           H
ATOM    757  N   LYS A  96      20.771  80.354  23.268  1.00  0.00           N
ATOM    758  H   LYS A  96      20.682  79.451  24.022  1.00  0.00           H
ATOM    759  CA  LYS A  96      22.108  80.729  22.882  1.00  0.00           C
ATOM    760  HA  LYS A  96      22.372  81.846  23.187  1.00  0.00           H
ATOM    761  C   LYS A  96      22.220  80.814  21.362  1.00  0.00           C
ATOM    762  O   LYS A  96      22.812  81.765  20.807  1.00  0.00           O
ATOM    763  CB  LYS A  96      23.118  79.738  23.435  1.00  0.00           C
ATOM    764  HB2 LYS A  96      23.259  80.137  24.561  1.00  0.00           H
ATOM    765  HB3 LYS A  96      22.867  78.597  23.673  1.00  0.00           H
ATOM    766  CG  LYS A  96      24.500  79.912  22.879  1.00  0.00           C
ATOM    767  HG2 LYS A  96      24.992  80.970  23.151  1.00  0.00           H
ATOM    768  HG3 LYS A  96      24.625  79.978  21.695  1.00  0.00           H
ATOM    769  CD  LYS A  96      25.292  78.698  23.187  1.00  0.00           C
ATOM    770  HD2 LYS A  96      26.188  78.722  22.398  1.00  0.00           H
ATOM    771  HD3 LYS A  96      24.790  77.621  23.144  1.00  0.00           H
ATOM    772  CE  LYS A  96      26.000  78.764  24.529  1.00  0.00           C
ATOM    773  HE2 LYS A  96      25.658  79.894  24.731  1.00  0.00           H
ATOM    774  HE3 LYS A  96      26.087  78.733  25.737  1.00  0.00           H
ATOM    775  NZ  LYS A  96      26.980  77.636  24.669  1.00  0.00           N
ATOM    776  HZ1 LYS A  96      27.344  76.789  23.912  1.00  0.00           H
ATOM    777  HZ2 LYS A  96      27.956  77.889  25.319  1.00  0.00           H
ATOM    778  HZ3 LYS A  96      26.407  76.881  25.417  1.00  0.00           H
ATOM    779  N   LEU A  97      21.626  79.832  20.699  1.00  0.00           N
ATOM    780  H   LEU A  97      22.179  78.841  21.027  1.00  0.00           H
ATOM    781  CA  LEU A  97      21.541  79.843  19.260  1.00  0.00           C
ATOM    782  HA  LEU A  97      22.700  79.903  18.984  1.00  0.00           H
ATOM    783  C   LEU A  97      20.985  81.171  18.810  1.00  0.00           C
ATOM    784  O   LEU A  97      21.509  81.787  17.862  1.00  0.00           O
ATOM    785  CB  LEU A  97      20.676  78.707  18.723  1.00  0.00           C
ATOM    786  HB2 LEU A  97      19.526  78.929  18.901  1.00  0.00           H
ATOM    787  HB3 LEU A  97      21.056  77.692  19.204  1.00  0.00           H
ATOM    788  CG  LEU A  97      20.646  78.649  17.219  1.00  0.00           C
ATOM    789  HG  LEU A  97      19.964  79.525  16.786  1.00  0.00           H
ATOM    790  CD1 LEU A  97      22.086  78.631  16.673  1.00  0.00           C
ATOM    791 HD11 LEU A  97      22.445  78.670  15.524  1.00  0.00           H
ATOM    792 HD12 LEU A  97      22.389  79.783  16.814  1.00  0.00           H
ATOM    793 HD13 LEU A  97      22.861  77.880  17.183  1.00  0.00           H
ATOM    794  CD2 LEU A  97      19.938  77.377  16.835  1.00  0.00           C
ATOM    795 HD21 LEU A  97      19.378  77.423  15.782  1.00  0.00           H
ATOM    796 HD22 LEU A  97      20.647  76.417  16.793  1.00  0.00           H
ATOM    797 HD23 LEU A  97      19.055  77.064  17.578  1.00  0.00           H
ATOM    798  N   PHE A  98      19.956  81.653  19.496  1.00  0.00           N
ATOM    799  H   PHE A  98      19.403  81.333  20.487  1.00  0.00           H
ATOM    800  CA  PHE A  98      19.262  82.797  18.954  1.00  0.00           C
ATOM    801  HA  PHE A  98      19.101  82.695  17.781  1.00  0.00           H
ATOM    802  C   PHE A  98      19.999  84.080  19.222  1.00  0.00           C
ATOM    803  O   PHE A  98      19.769  85.044  18.560  1.00  0.00           O
ATOM    804  CB  PHE A  98      17.832  82.837  19.420  1.00  0.00           C
ATOM    805  HB2 PHE A  98      17.583  83.043  20.570  1.00  0.00           H
ATOM    806  HB3 PHE A  98      17.209  83.750  18.951  1.00  0.00           H
ATOM    807  CG  PHE A  98      16.970  81.710  18.850  1.00  0.00           C
ATOM    808  CD1 PHE A  98      16.870  81.519  17.448  1.00  0.00           C
ATOM    809  HD1 PHE A  98      16.739  82.420  16.684  1.00  0.00           H
ATOM    810  CD2 PHE A  98      16.200  80.881  19.710  1.00  0.00           C
ATOM    811  HD2 PHE A  98      15.690  81.312  20.694  1.00  0.00           H
ATOM    812  CE1 PHE A  98      16.056  80.500  16.915  1.00  0.00           C
ATOM    813  HE1 PHE A  98      15.565  80.609  15.842  1.00  0.00           H
ATOM    814  CE2 PHE A  98      15.372  79.859  19.208  1.00  0.00           C
ATOM    815  HE2 PHE A  98      14.277  79.843  19.669  1.00  0.00           H
ATOM    816  CZ  PHE A  98      15.307  79.643  17.804  1.00  0.00           C
ATOM    817  HZ  PHE A  98      14.371  78.929  17.640  1.00  0.00           H
ATOM    818  N   ARG A  99      20.908  84.077  20.171  1.00  0.00           N
ATOM    819  H   ARG A  99      20.273  83.904  21.161  1.00  0.00           H
ATOM    820  CA  ARG A  99      21.713  85.222  20.505  1.00  0.00           C
ATOM    821  HA  ARG A  99      21.071  86.219  20.622  1.00  0.00           H
ATOM    822  C   ARG A  99      22.788  85.380  19.450  1.00  0.00           C
ATOM    823  O   ARG A  99      23.018  86.478  18.953  1.00  0.00           O
ATOM    824  CB  ARG A  99      22.442  84.938  21.831  1.00  0.00           C
ATOM    825  HB2 ARG A  99      22.884  83.884  22.160  1.00  0.00           H
ATOM    826  HB3 ARG A  99      23.426  85.609  21.698  1.00  0.00           H
ATOM    827  CG  ARG A  99      21.860  85.524  23.116  1.00  0.00           C
ATOM    828  HG2 ARG A  99      20.706  85.306  23.320  1.00  0.00           H
ATOM    829  HG3 ARG A  99      22.024  86.709  23.132  1.00  0.00           H
ATOM    830  CD  ARG A  99      22.737  85.101  24.328  1.00  0.00           C
ATOM    831  HD2 ARG A  99      23.891  85.384  24.169  1.00  0.00           H
ATOM    832  HD3 ARG A  99      22.461  85.843  25.228  1.00  0.00           H
ATOM    833  NE  ARG A  99      22.299  83.803  24.901  1.00  0.00           N
ATOM    834  HE  ARG A  99      21.277  83.929  25.499  1.00  0.00           H
ATOM    835  CZ  ARG A  99      23.098  82.932  25.530  1.00  0.00           C
ATOM    836  NH1 ARG A  99      24.427  83.177  25.673  1.00  0.00           N
ATOM    837 HH11 ARG A  99      25.383  82.477  25.570  1.00  0.00           H
ATOM    838 HH12 ARG A  99      24.791  84.077  26.368  1.00  0.00           H
ATOM    839  NH2 ARG A  99      22.554  81.804  26.000  1.00  0.00           N
ATOM    840 HH21 ARG A  99      23.184  81.579  26.995  1.00  0.00           H
ATOM    841 HH22 ARG A  99      21.498  81.394  26.359  1.00  0.00           H
ATOM    842  N   GLU A 100      23.504  84.293  19.148  1.00  0.00           N
ATOM    843  H   GLU A 100      23.632  83.319  19.801  1.00  0.00           H
ATOM    844  CA  GLU A 100      24.414  84.372  18.039  1.00  0.00           C
ATOM    845  HA  GLU A 100      25.309  85.054  18.432  1.00  0.00           H
ATOM    846  C   GLU A 100      23.677  84.953  16.845  1.00  0.00           C
ATOM    847  O   GLU A 100      24.113  85.969  16.314  1.00  0.00           O
ATOM    848  CB  GLU A 100      25.045  83.032  17.693  1.00  0.00           C
ATOM    849  HB2 GLU A 100      25.800  83.290  16.802  1.00  0.00           H
ATOM    850  HB3 GLU A 100      24.356  82.180  17.216  1.00  0.00           H
ATOM    851  CG  GLU A 100      25.952  82.449  18.789  1.00  0.00           C
ATOM    852  HG2 GLU A 100      25.591  82.164  19.887  1.00  0.00           H
ATOM    853  HG3 GLU A 100      26.919  83.120  18.972  1.00  0.00           H
ATOM    854  CD  GLU A 100      26.581  81.075  18.427  1.00  0.00           C
ATOM    855  OE1 GLU A 100      26.500  80.655  17.232  1.00  0.00           O
ATOM    856  OE2 GLU A 100      27.181  80.453  19.359  1.00  0.00           O
ATOM    857  N   VAL A 101      22.535  84.377  16.472  1.00  0.00           N
ATOM    858  H   VAL A 101      21.965  83.598  17.149  1.00  0.00           H
ATOM    859  CA  VAL A 101      21.811  84.879  15.302  1.00  0.00           C
ATOM    860  HA  VAL A 101      22.616  84.759  14.432  1.00  0.00           H
ATOM    861  C   VAL A 101      21.591  86.369  15.371  1.00  0.00           C
ATOM    862  O   VAL A 101      21.858  87.063  14.352  1.00  0.00           O
ATOM    863  CB  VAL A 101      20.536  84.132  14.980  1.00  0.00           C
ATOM    864  HB  VAL A 101      19.751  84.152  15.878  1.00  0.00           H
ATOM    865  CG1 VAL A 101      19.891  84.765  13.876  1.00  0.00           C
ATOM    866 HG11 VAL A 101      19.768  85.950  13.964  1.00  0.00           H
ATOM    867 HG12 VAL A 101      18.732  84.468  14.034  1.00  0.00           H
ATOM    868 HG13 VAL A 101      20.136  84.423  12.755  1.00  0.00           H
ATOM    869  CG2 VAL A 101      20.853  82.743  14.525  1.00  0.00           C
ATOM    870 HG21 VAL A 101      21.737  82.796  13.727  1.00  0.00           H
ATOM    871 HG22 VAL A 101      19.700  82.415  14.489  1.00  0.00           H
ATOM    872 HG23 VAL A 101      21.370  81.970  15.279  1.00  0.00           H
ATOM    873  N   ARG A 102      21.207  86.904  16.534  1.00  0.00           N
ATOM    874  H   ARG A 102      20.716  86.389  17.473  1.00  0.00           H
ATOM    875  CA  ARG A 102      21.024  88.356  16.637  1.00  0.00           C
ATOM    876  HA  ARG A 102      20.128  88.684  15.924  1.00  0.00           H
ATOM    877  C   ARG A 102      22.318  89.080  16.367  1.00  0.00           C
ATOM    878  O   ARG A 102      22.345  90.140  15.739  1.00  0.00           O
ATOM    879  CB  ARG A 102      20.538  88.840  17.998  1.00  0.00           C
ATOM    880  HB2 ARG A 102      21.113  88.448  18.976  1.00  0.00           H
ATOM    881  HB3 ARG A 102      20.634  90.047  18.032  1.00  0.00           H
ATOM    882  CG  ARG A 102      19.089  88.567  18.413  1.00  0.00           C
ATOM    883  HG2 ARG A 102      18.599  87.487  18.555  1.00  0.00           H
ATOM    884  HG3 ARG A 102      18.342  89.041  17.603  1.00  0.00           H
ATOM    885  CD  ARG A 102      18.698  89.450  19.686  1.00  0.00           C
ATOM    886  HD2 ARG A 102      18.827  90.606  19.416  1.00  0.00           H
ATOM    887  HD3 ARG A 102      17.520  89.302  19.846  1.00  0.00           H
ATOM    888  NE  ARG A 102      19.216  88.919  20.973  1.00  0.00           N
ATOM    889  HE  ARG A 102      18.956  87.790  21.243  1.00  0.00           H
ATOM    890  CZ  ARG A 102      19.371  89.638  22.108  1.00  0.00           C
ATOM    891  NH1 ARG A 102      19.868  89.062  23.228  1.00  0.00           N
ATOM    892 HH11 ARG A 102      19.147  88.828  24.147  1.00  0.00           H
ATOM    893 HH12 ARG A 102      21.000  89.244  23.547  1.00  0.00           H
ATOM    894  NH2 ARG A 102      19.036  90.944  22.144  1.00  0.00           N
ATOM    895 HH21 ARG A 102      19.580  91.659  22.929  1.00  0.00           H
ATOM    896 HH22 ARG A 102      18.142  91.602  21.710  1.00  0.00           H
ATOM    897  N   ILE A 103      23.411  88.531  16.833  1.00  0.00           N
ATOM    898  H   ILE A 103      23.243  88.038  17.892  1.00  0.00           H
ATOM    899  CA  ILE A 103      24.631  89.250  16.666  1.00  0.00           C
ATOM    900  HA  ILE A 103      24.455  90.413  16.824  1.00  0.00           H
ATOM    901  C   ILE A 103      25.057  89.227  15.222  1.00  0.00           C
ATOM    902  O   ILE A 103      25.368  90.294  14.670  1.00  0.00           O
ATOM    903  CB  ILE A 103      25.691  88.785  17.623  1.00  0.00           C
ATOM    904  HB  ILE A 103      25.849  87.607  17.629  1.00  0.00           H
ATOM    905  CG1 ILE A 103      25.299  89.320  19.002  1.00  0.00           C
ATOM    906 HG12 ILE A 103      24.147  89.614  18.851  1.00  0.00           H
ATOM    907 HG13 ILE A 103      25.392  90.267  19.749  1.00  0.00           H
ATOM    908  CG2 ILE A 103      27.053  89.346  17.234  1.00  0.00           C
ATOM    909 HG21 ILE A 103      27.075  90.536  17.337  1.00  0.00           H
ATOM    910 HG22 ILE A 103      27.969  88.909  17.866  1.00  0.00           H
ATOM    911 HG23 ILE A 103      27.338  88.910  16.159  1.00  0.00           H
ATOM    912  CD1 ILE A 103      25.957  88.595  20.094  1.00  0.00           C
ATOM    913 HD11 ILE A 103      25.654  88.803  21.242  1.00  0.00           H
ATOM    914 HD12 ILE A 103      25.559  87.465  20.077  1.00  0.00           H
ATOM    915 HD13 ILE A 103      27.137  88.428  20.156  1.00  0.00           H
ATOM    916  N   MET A 104      24.969  88.045  14.594  1.00  0.00           N
ATOM    917  H   MET A 104      25.575  87.167  15.102  1.00  0.00           H
ATOM    918  CA  MET A 104      25.259  87.930  13.146  1.00  0.00           C
ATOM    919  HA  MET A 104      26.395  88.218  12.927  1.00  0.00           H
ATOM    920  C   MET A 104      24.432  88.904  12.356  1.00  0.00           C
ATOM    921  O   MET A 104      24.974  89.668  11.648  1.00  0.00           O
ATOM    922  CB  MET A 104      25.155  86.510  12.604  1.00  0.00           C
ATOM    923  HB2 MET A 104      24.072  86.018  12.560  1.00  0.00           H
ATOM    924  HB3 MET A 104      25.709  86.624  11.557  1.00  0.00           H
ATOM    925  CG  MET A 104      25.981  85.474  13.421  1.00  0.00           C
ATOM    926  HG2 MET A 104      25.701  84.863  14.402  1.00  0.00           H
ATOM    927  HG3 MET A 104      27.145  85.726  13.402  1.00  0.00           H
ATOM    928  SD  MET A 104      25.570  83.861  12.779  1.00  0.00           S
ATOM    929  CE  MET A 104      26.586  84.127  11.286  1.00  0.00           C
ATOM    930  HE1 MET A 104      27.016  83.119  11.771  1.00  0.00           H
ATOM    931  HE2 MET A 104      27.572  84.798  11.184  1.00  0.00           H
ATOM    932  HE3 MET A 104      25.813  84.448  10.444  1.00  0.00           H
ATOM    933  N   LYS A 105      23.132  88.925  12.542  1.00  0.00           N
ATOM    934  H   LYS A 105      22.818  88.688  13.655  1.00  0.00           H
ATOM    935  CA  LYS A 105      22.320  90.039  12.039  1.00  0.00           C
ATOM    936  HA  LYS A 105      22.381  89.855  10.868  1.00  0.00           H
ATOM    937  C   LYS A 105      22.874  91.502  12.092  1.00  0.00           C
ATOM    938  O   LYS A 105      22.537  92.239  11.200  1.00  0.00           O
ATOM    939  CB  LYS A 105      20.929  89.986  12.636  1.00  0.00           C
ATOM    940  HB2 LYS A 105      20.331  90.915  12.174  1.00  0.00           H
ATOM    941  HB3 LYS A 105      20.847  90.303  13.784  1.00  0.00           H
ATOM    942  CG  LYS A 105      20.189  88.741  12.259  1.00  0.00           C
ATOM    943  HG2 LYS A 105      20.150  88.595  11.080  1.00  0.00           H
ATOM    944  HG3 LYS A 105      20.605  87.768  12.795  1.00  0.00           H
ATOM    945  CD  LYS A 105      18.735  88.855  12.640  1.00  0.00           C
ATOM    946  HD2 LYS A 105      18.111  89.809  12.263  1.00  0.00           H
ATOM    947  HD3 LYS A 105      18.511  88.947  13.813  1.00  0.00           H
ATOM    948  CE  LYS A 105      18.058  87.630  12.087  1.00  0.00           C
ATOM    949  HE2 LYS A 105      17.635  87.857  10.995  1.00  0.00           H
ATOM    950  HE3 LYS A 105      18.533  86.541  12.054  1.00  0.00           H
ATOM    951  NZ  LYS A 105      16.747  87.342  12.677  1.00  0.00           N
ATOM    952  HZ1 LYS A 105      16.582  87.435  13.867  1.00  0.00           H
ATOM    953  HZ2 LYS A 105      16.281  86.257  12.444  1.00  0.00           H
ATOM    954  HZ3 LYS A 105      15.861  88.058  12.284  1.00  0.00           H
ATOM    955  N   ILE A 106      23.712  91.953  13.039  1.00  0.00           N
ATOM    956  H   ILE A 106      23.275  91.517  14.046  1.00  0.00           H
ATOM    957  CA  ILE A 106      24.098  93.389  13.078  1.00  0.00           C
ATOM    958  HA  ILE A 106      23.587  94.032  12.209  1.00  0.00           H
ATOM    959  C   ILE A 106      25.548  93.682  12.725  1.00  0.00           C
ATOM    960  O   ILE A 106      25.999  94.862  12.687  1.00  0.00           O
ATOM    961  CB  ILE A 106      23.921  94.000  14.462  1.00  0.00           C
ATOM    962  HB  ILE A 106      24.128  95.142  14.216  1.00  0.00           H
ATOM    963  CG1 ILE A 106      24.576  93.127  15.524  1.00  0.00           C
ATOM    964 HG12 ILE A 106      25.593  93.734  15.326  1.00  0.00           H
ATOM    965 HG13 ILE A 106      25.282  92.274  15.978  1.00  0.00           H
ATOM    966  CG2 ILE A 106      22.409  94.125  14.819  1.00  0.00           C
ATOM    967 HG21 ILE A 106      22.061  95.053  15.503  1.00  0.00           H
ATOM    968 HG22 ILE A 106      21.861  94.486  13.809  1.00  0.00           H
ATOM    969 HG23 ILE A 106      21.601  93.289  15.121  1.00  0.00           H
ATOM    970  CD1 ILE A 106      23.706  93.023  16.806  1.00  0.00           C
ATOM    971 HD11 ILE A 106      24.404  93.445  17.691  1.00  0.00           H
ATOM    972 HD12 ILE A 106      23.134  92.091  17.289  1.00  0.00           H
ATOM    973 HD13 ILE A 106      22.845  93.810  17.107  1.00  0.00           H
ATOM    974  N   LEU A 107      26.301  92.622  12.503  1.00  0.00           N
ATOM    975  H   LEU A 107      25.787  91.764  11.865  1.00  0.00           H
ATOM    976  CA  LEU A 107      27.677  92.764  12.194  1.00  0.00           C
ATOM    977  HA  LEU A 107      28.187  93.725  12.665  1.00  0.00           H
ATOM    978  C   LEU A 107      27.676  93.141  10.726  1.00  0.00           C
ATOM    979  O   LEU A 107      27.460  92.308   9.858  1.00  0.00           O
ATOM    980  CB  LEU A 107      28.397  91.430  12.462  1.00  0.00           C
ATOM    981  HB2 LEU A 107      29.422  91.598  11.884  1.00  0.00           H
ATOM    982  HB3 LEU A 107      27.866  90.534  11.890  1.00  0.00           H
ATOM    983  CG  LEU A 107      28.501  91.173  13.950  1.00  0.00           C
ATOM    984  HG  LEU A 107      27.477  90.762  14.383  1.00  0.00           H
ATOM    985  CD1 LEU A 107      29.461  90.054  14.251  1.00  0.00           C
ATOM    986 HD11 LEU A 107      29.733  89.716  15.366  1.00  0.00           H
ATOM    987 HD12 LEU A 107      30.566  90.132  13.805  1.00  0.00           H
ATOM    988 HD13 LEU A 107      29.050  89.034  13.765  1.00  0.00           H
ATOM    989  CD2 LEU A 107      28.937  92.387  14.643  1.00  0.00           C
ATOM    990 HD21 LEU A 107      30.029  92.586  14.197  1.00  0.00           H
ATOM    991 HD22 LEU A 107      28.087  93.215  14.805  1.00  0.00           H
ATOM    992 HD23 LEU A 107      29.205  92.140  15.786  1.00  0.00           H
ATOM    993  N   ASN A 108      27.886  94.413  10.438  1.00  0.00           N
ATOM    994  H   ASN A 108      28.782  95.033  10.901  1.00  0.00           H
ATOM    995  CA  ASN A 108      28.042  94.790   9.046  1.00  0.00           C
ATOM    996  HA  ASN A 108      27.791  93.926   8.268  1.00  0.00           H
ATOM    997  C   ASN A 108      29.393  95.389   8.706  1.00  0.00           C
ATOM    998  O   ASN A 108      29.550  96.595   8.709  1.00  0.00           O
ATOM    999  CB  ASN A 108      26.941  95.741   8.629  1.00  0.00           C
ATOM   1000  HB2 ASN A 108      25.761  95.733   8.882  1.00  0.00           H
ATOM   1001  HB3 ASN A 108      27.134  96.630   9.412  1.00  0.00           H
ATOM   1002  CG  ASN A 108      26.866  95.892   7.122  1.00  0.00           C
ATOM   1003  OD1 ASN A 108      27.852  95.787   6.408  1.00  0.00           O
ATOM   1004  ND2 ASN A 108      25.697  96.126   6.640  1.00  0.00           N
ATOM   1005 HD21 ASN A 108      24.580  95.715   6.662  1.00  0.00           H
ATOM   1006 HD22 ASN A 108      25.676  96.995   5.822  1.00  0.00           H
ATOM   1007  N   HIS A 109      30.373  94.576   8.371  1.00  0.00           N
ATOM   1008  H   HIS A 109      30.115  93.535   7.861  1.00  0.00           H
ATOM   1009  CA  HIS A 109      31.747  95.096   8.272  1.00  0.00           C
ATOM   1010  HA  HIS A 109      31.653  96.226   7.914  1.00  0.00           H
ATOM   1011  C   HIS A 109      32.489  94.452   7.091  1.00  0.00           C
ATOM   1012  O   HIS A 109      32.388  93.257   6.842  1.00  0.00           O
ATOM   1013  CB  HIS A 109      32.456  94.887   9.645  1.00  0.00           C
ATOM   1014  HB2 HIS A 109      32.221  93.745   9.854  1.00  0.00           H
ATOM   1015  HB3 HIS A 109      31.839  95.613  10.359  1.00  0.00           H
ATOM   1016  CG  HIS A 109      33.828  95.518   9.770  1.00  0.00           C
ATOM   1017  ND1 HIS A 109      34.919  95.105   9.035  1.00  0.00           N
ATOM   1018  HD1 HIS A 109      35.061  93.975   9.364  1.00  0.00           H
ATOM   1019  CD2 HIS A 109      34.293  96.490  10.606  1.00  0.00           C
ATOM   1020  HD2 HIS A 109      33.700  97.319  11.201  1.00  0.00           H
ATOM   1021  CE1 HIS A 109      35.986  95.795   9.408  1.00  0.00           C
ATOM   1022  HE1 HIS A 109      36.874  96.307   8.805  1.00  0.00           H
ATOM   1023  NE2 HIS A 109      35.626  96.652  10.346  1.00  0.00           N
ATOM   1024  N   PRO A 110      33.245  95.236   6.349  1.00  0.00           N
ATOM   1025  CA  PRO A 110      33.876  94.552   5.182  1.00  0.00           C
ATOM   1026  HA  PRO A 110      33.054  94.094   4.446  1.00  0.00           H
ATOM   1027  C   PRO A 110      34.832  93.396   5.557  1.00  0.00           C
ATOM   1028  O   PRO A 110      35.251  92.637   4.677  1.00  0.00           O
ATOM   1029  CB  PRO A 110      34.567  95.686   4.425  1.00  0.00           C
ATOM   1030  HB2 PRO A 110      35.592  95.514   3.833  1.00  0.00           H
ATOM   1031  HB3 PRO A 110      33.858  96.041   3.530  1.00  0.00           H
ATOM   1032  CG  PRO A 110      34.741  96.805   5.495  1.00  0.00           C
ATOM   1033  HG2 PRO A 110      34.761  97.844   4.901  1.00  0.00           H
ATOM   1034  HG3 PRO A 110      35.869  96.766   5.885  1.00  0.00           H
ATOM   1035  CD  PRO A 110      33.583  96.678   6.445  1.00  0.00           C
ATOM   1036  HD2 PRO A 110      33.942  97.344   7.364  1.00  0.00           H
ATOM   1037  HD3 PRO A 110      32.725  97.118   5.747  1.00  0.00           H
ATOM   1038  N   ASN A 111      35.103  93.219   6.854  1.00  0.00           N
ATOM   1039  H   ASN A 111      35.545  94.316   7.017  1.00  0.00           H
ATOM   1040  CA  ASN A 111      36.027  92.179   7.343  1.00  0.00           C
ATOM   1041  HA  ASN A 111      36.036  91.357   6.486  1.00  0.00           H
ATOM   1042  C   ASN A 111      35.448  91.289   8.425  1.00  0.00           C
ATOM   1043  O   ASN A 111      36.178  90.642   9.234  1.00  0.00           O
ATOM   1044  CB  ASN A 111      37.335  92.840   7.780  1.00  0.00           C
ATOM   1045  HB2 ASN A 111      38.058  92.002   8.216  1.00  0.00           H
ATOM   1046  HB3 ASN A 111      37.427  93.735   8.558  1.00  0.00           H
ATOM   1047  CG  ASN A 111      38.002  93.549   6.587  1.00  0.00           C
ATOM   1048  OD1 ASN A 111      38.193  94.734   6.612  1.00  0.00           O
ATOM   1049  ND2 ASN A 111      38.299  92.795   5.499  1.00  0.00           N
ATOM   1050 HD21 ASN A 111      38.246  91.799   4.861  1.00  0.00           H
ATOM   1051 HD22 ASN A 111      38.051  93.586   4.637  1.00  0.00           H
ATOM   1052  N   ILE A 112      34.128  91.221   8.433  1.00  0.00           N
ATOM   1053  H   ILE A 112      33.309  91.815   7.825  1.00  0.00           H
ATOM   1054  CA  ILE A 112      33.485  90.227   9.283  1.00  0.00           C
ATOM   1055  HA  ILE A 112      34.211  89.353   9.620  1.00  0.00           H
ATOM   1056  C   ILE A 112      32.509  89.502   8.391  1.00  0.00           C
ATOM   1057  O   ILE A 112      31.937  90.135   7.507  1.00  0.00           O
ATOM   1058  CB  ILE A 112      32.705  90.899  10.426  1.00  0.00           C
ATOM   1059  HB  ILE A 112      31.814  91.475   9.885  1.00  0.00           H
ATOM   1060  CG1 ILE A 112      33.693  91.636  11.288  1.00  0.00           C
ATOM   1061 HG12 ILE A 112      34.335  90.921  11.991  1.00  0.00           H
ATOM   1062 HG13 ILE A 112      34.313  92.352  10.572  1.00  0.00           H
ATOM   1063  CG2 ILE A 112      31.872  89.859  11.235  1.00  0.00           C
ATOM   1064 HG21 ILE A 112      32.166  90.049  12.381  1.00  0.00           H
ATOM   1065 HG22 ILE A 112      31.877  88.665  11.363  1.00  0.00           H
ATOM   1066 HG23 ILE A 112      30.753  89.956  10.822  1.00  0.00           H
ATOM   1067  CD1 ILE A 112      33.027  92.572  12.245  1.00  0.00           C
ATOM   1068 HD11 ILE A 112      31.848  92.685  12.083  1.00  0.00           H
ATOM   1069 HD12 ILE A 112      33.545  93.647  12.178  1.00  0.00           H
ATOM   1070 HD13 ILE A 112      33.167  92.181  13.369  1.00  0.00           H
ATOM   1071  N   VAL A 113      32.323  88.200   8.570  1.00  0.00           N
ATOM   1072  H   VAL A 113      32.151  87.642   9.601  1.00  0.00           H
ATOM   1073  CA  VAL A 113      31.515  87.487   7.620  1.00  0.00           C
ATOM   1074  HA  VAL A 113      32.122  87.673   6.614  1.00  0.00           H
ATOM   1075  C   VAL A 113      30.098  87.980   7.703  1.00  0.00           C
ATOM   1076  O   VAL A 113      29.543  88.119   8.779  1.00  0.00           O
ATOM   1077  CB  VAL A 113      31.615  85.936   7.711  1.00  0.00           C
ATOM   1078  HB  VAL A 113      31.859  85.383   6.682  1.00  0.00           H
ATOM   1079  CG1 VAL A 113      32.790  85.538   8.468  1.00  0.00           C
ATOM   1080 HG11 VAL A 113      32.421  85.343   9.591  1.00  0.00           H
ATOM   1081 HG12 VAL A 113      33.883  86.006   8.387  1.00  0.00           H
ATOM   1082 HG13 VAL A 113      32.997  84.414   8.086  1.00  0.00           H
ATOM   1083  CG2 VAL A 113      30.335  85.297   8.167  1.00  0.00           C
ATOM   1084 HG21 VAL A 113      29.280  85.620   7.717  1.00  0.00           H
ATOM   1085 HG22 VAL A 113      30.508  84.123   7.990  1.00  0.00           H
ATOM   1086 HG23 VAL A 113      30.149  85.316   9.356  1.00  0.00           H
ATOM   1087  N   LYS A 114      29.542  88.321   6.555  1.00  0.00           N
ATOM   1088  H   LYS A 114      30.132  89.324   6.326  1.00  0.00           H
ATOM   1089  CA  LYS A 114      28.188  88.845   6.514  1.00  0.00           C
ATOM   1090  HA  LYS A 114      28.058  89.531   7.481  1.00  0.00           H
ATOM   1091  C   LYS A 114      27.159  87.703   6.657  1.00  0.00           C
ATOM   1092  O   LYS A 114      27.438  86.558   6.341  1.00  0.00           O
ATOM   1093  CB  LYS A 114      28.037  89.613   5.229  1.00  0.00           C
ATOM   1094  HB2 LYS A 114      27.278  88.893   4.661  1.00  0.00           H
ATOM   1095  HB3 LYS A 114      28.964  89.735   4.488  1.00  0.00           H
ATOM   1096  CG  LYS A 114      27.758  91.032   5.378  1.00  0.00           C
ATOM   1097  HG2 LYS A 114      28.418  91.753   4.683  1.00  0.00           H
ATOM   1098  HG3 LYS A 114      27.928  91.590   6.417  1.00  0.00           H
ATOM   1099  CD  LYS A 114      26.189  91.330   4.970  1.00  0.00           C
ATOM   1100  HD2 LYS A 114      25.504  90.398   4.712  1.00  0.00           H
ATOM   1101  HD3 LYS A 114      26.343  92.042   4.021  1.00  0.00           H
ATOM   1102  CE  LYS A 114      25.342  92.178   6.058  1.00  0.00           C
ATOM   1103  HE2 LYS A 114      24.856  93.055   5.411  1.00  0.00           H
ATOM   1104  HE3 LYS A 114      25.972  92.680   6.936  1.00  0.00           H
ATOM   1105  NZ  LYS A 114      24.302  91.306   6.781  1.00  0.00           N
ATOM   1106  HZ1 LYS A 114      23.667  92.246   7.186  1.00  0.00           H
ATOM   1107  HZ2 LYS A 114      23.565  90.927   5.930  1.00  0.00           H
ATOM   1108  HZ3 LYS A 114      24.650  90.860   7.833  1.00  0.00           H
ATOM   1109  N   LEU A 115      25.967  88.013   7.160  1.00  0.00           N
ATOM   1110  H   LEU A 115      26.021  88.856   7.997  1.00  0.00           H
ATOM   1111  CA  LEU A 115      24.903  87.044   7.182  1.00  0.00           C
ATOM   1112  HA  LEU A 115      25.535  86.044   7.244  1.00  0.00           H
ATOM   1113  C   LEU A 115      23.985  87.548   6.058  1.00  0.00           C
ATOM   1114  O   LEU A 115      23.770  88.773   5.967  1.00  0.00           O
ATOM   1115  CB  LEU A 115      24.159  87.163   8.484  1.00  0.00           C
ATOM   1116  HB2 LEU A 115      24.890  86.861   9.370  1.00  0.00           H
ATOM   1117  HB3 LEU A 115      23.890  88.302   8.698  1.00  0.00           H
ATOM   1118  CG  LEU A 115      22.919  86.267   8.505  1.00  0.00           C
ATOM   1119  HG  LEU A 115      22.141  86.337   7.610  1.00  0.00           H
ATOM   1120  CD1 LEU A 115      23.209  84.755   8.573  1.00  0.00           C
ATOM   1121 HD11 LEU A 115      24.352  84.602   8.266  1.00  0.00           H
ATOM   1122 HD12 LEU A 115      22.366  84.152   7.985  1.00  0.00           H
ATOM   1123 HD13 LEU A 115      23.141  84.415   9.725  1.00  0.00           H
ATOM   1124  CD2 LEU A 115      22.067  86.672   9.599  1.00  0.00           C
ATOM   1125 HD21 LEU A 115      21.323  87.546   9.266  1.00  0.00           H
ATOM   1126 HD22 LEU A 115      21.363  85.792  10.007  1.00  0.00           H
ATOM   1127 HD23 LEU A 115      22.643  86.976  10.601  1.00  0.00           H
ATOM   1128  N   PHE A 116      23.405  86.630   5.276  1.00  0.00           N
ATOM   1129  H   PHE A 116      23.924  85.642   5.649  1.00  0.00           H
ATOM   1130  CA  PHE A 116      22.684  86.976   4.090  1.00  0.00           C
ATOM   1131  HA  PHE A 116      22.489  88.130   3.891  1.00  0.00           H
ATOM   1132  C   PHE A 116      21.193  86.628   4.163  1.00  0.00           C
ATOM   1133  O   PHE A 116      20.323  87.376   3.621  1.00  0.00           O
ATOM   1134  CB  PHE A 116      23.252  86.194   2.933  1.00  0.00           C
ATOM   1135  HB2 PHE A 116      23.274  85.021   3.102  1.00  0.00           H
ATOM   1136  HB3 PHE A 116      22.636  86.417   1.936  1.00  0.00           H
ATOM   1137  CG  PHE A 116      24.632  86.619   2.503  1.00  0.00           C
ATOM   1138  CD1 PHE A 116      25.002  87.944   2.476  1.00  0.00           C
ATOM   1139  HD1 PHE A 116      24.435  88.835   3.002  1.00  0.00           H
ATOM   1140  CD2 PHE A 116      25.538  85.693   2.098  1.00  0.00           C
ATOM   1141  HD2 PHE A 116      25.495  84.511   2.078  1.00  0.00           H
ATOM   1142  CE1 PHE A 116      26.301  88.321   2.064  1.00  0.00           C
ATOM   1143  HE1 PHE A 116      26.668  89.447   2.071  1.00  0.00           H
ATOM   1144  CE2 PHE A 116      26.825  86.115   1.632  1.00  0.00           C
ATOM   1145  HE2 PHE A 116      27.390  85.427   0.852  1.00  0.00           H
ATOM   1146  CZ  PHE A 116      27.178  87.416   1.640  1.00  0.00           C
ATOM   1147  HZ  PHE A 116      28.338  87.647   1.629  1.00  0.00           H
ATOM   1148  N   GLU A 117      20.861  85.503   4.800  1.00  0.00           N
ATOM   1149  H   GLU A 117      21.476  85.144   5.741  1.00  0.00           H
ATOM   1150  CA  GLU A 117      19.507  85.056   4.817  1.00  0.00           C
ATOM   1151  HA  GLU A 117      18.770  85.979   4.925  1.00  0.00           H
ATOM   1152  C   GLU A 117      19.330  84.057   5.992  1.00  0.00           C
ATOM   1153  O   GLU A 117      20.276  83.390   6.414  1.00  0.00           O
ATOM   1154  CB  GLU A 117      19.179  84.389   3.506  1.00  0.00           C
ATOM   1155  HB2 GLU A 117      19.832  84.804   2.597  1.00  0.00           H
ATOM   1156  HB3 GLU A 117      19.469  83.238   3.446  1.00  0.00           H
ATOM   1157  CG  GLU A 117      17.721  84.046   3.403  1.00  0.00           C
ATOM   1158  HG2 GLU A 117      16.975  84.959   3.587  1.00  0.00           H
ATOM   1159  HG3 GLU A 117      17.312  83.108   3.997  1.00  0.00           H
ATOM   1160  CD  GLU A 117      17.328  83.632   2.013  1.00  0.00           C
ATOM   1161  OE1 GLU A 117      18.165  83.778   1.073  1.00  0.00           O
ATOM   1162  OE2 GLU A 117      16.185  83.112   1.849  1.00  0.00           O
ATOM   1163  N   VAL A 118      18.138  84.013   6.567  1.00  0.00           N
ATOM   1164  H   VAL A 118      17.475  84.961   6.788  1.00  0.00           H
ATOM   1165  CA  VAL A 118      17.868  83.008   7.564  1.00  0.00           C
ATOM   1166  HA  VAL A 118      18.772  82.283   7.814  1.00  0.00           H
ATOM   1167  C   VAL A 118      16.649  82.333   6.987  1.00  0.00           C
ATOM   1168  O   VAL A 118      15.699  83.028   6.607  1.00  0.00           O
ATOM   1169  CB  VAL A 118      17.417  83.680   8.864  1.00  0.00           C
ATOM   1170  HB  VAL A 118      16.451  84.384   8.795  1.00  0.00           H
ATOM   1171  CG1 VAL A 118      17.018  82.662   9.760  1.00  0.00           C
ATOM   1172 HG11 VAL A 118      17.248  82.906  10.914  1.00  0.00           H
ATOM   1173 HG12 VAL A 118      15.820  82.802   9.848  1.00  0.00           H
ATOM   1174 HG13 VAL A 118      17.114  81.521   9.424  1.00  0.00           H
ATOM   1175  CG2 VAL A 118      18.535  84.623   9.438  1.00  0.00           C
ATOM   1176 HG21 VAL A 118      19.634  84.352   9.065  1.00  0.00           H
ATOM   1177 HG22 VAL A 118      18.316  85.763   9.174  1.00  0.00           H
ATOM   1178 HG23 VAL A 118      18.476  84.548  10.631  1.00  0.00           H
ATOM   1179  N   ILE A 119      16.701  81.031   6.830  1.00  0.00           N
ATOM   1180  H   ILE A 119      17.767  80.656   6.477  1.00  0.00           H
ATOM   1181  CA  ILE A 119      15.610  80.226   6.376  1.00  0.00           C
ATOM   1182  HA  ILE A 119      14.619  80.855   6.162  1.00  0.00           H
ATOM   1183  C   ILE A 119      15.414  79.268   7.602  1.00  0.00           C
ATOM   1184  O   ILE A 119      16.399  78.755   8.195  1.00  0.00           O
ATOM   1185  CB  ILE A 119      16.032  79.377   5.157  1.00  0.00           C
ATOM   1186  HB  ILE A 119      16.757  78.442   5.253  1.00  0.00           H
ATOM   1187  CG1 ILE A 119      16.429  80.224   3.962  1.00  0.00           C
ATOM   1188 HG12 ILE A 119      17.317  80.938   4.299  1.00  0.00           H
ATOM   1189 HG13 ILE A 119      15.499  80.818   3.496  1.00  0.00           H
ATOM   1190  CG2 ILE A 119      14.942  78.411   4.734  1.00  0.00           C
ATOM   1191 HG21 ILE A 119      14.505  77.852   5.695  1.00  0.00           H
ATOM   1192 HG22 ILE A 119      14.030  79.155   4.497  1.00  0.00           H
ATOM   1193 HG23 ILE A 119      14.729  77.577   3.884  1.00  0.00           H
ATOM   1194  CD1 ILE A 119      16.970  79.366   2.933  1.00  0.00           C
ATOM   1195 HD11 ILE A 119      16.017  78.923   2.367  1.00  0.00           H
ATOM   1196 HD12 ILE A 119      17.896  78.634   3.120  1.00  0.00           H
ATOM   1197 HD13 ILE A 119      17.353  80.186   2.151  1.00  0.00           H
ATOM   1198  N   GLU A 120      14.165  79.093   8.031  1.00  0.00           N
ATOM   1199  H   GLU A 120      13.170  79.524   7.538  1.00  0.00           H
ATOM   1200  CA  GLU A 120      13.899  78.475   9.334  1.00  0.00           C
ATOM   1201  HA  GLU A 120      14.744  77.645   9.282  1.00  0.00           H
ATOM   1202  C   GLU A 120      12.578  77.736   9.376  1.00  0.00           C
ATOM   1203  O   GLU A 120      11.550  78.307   9.034  1.00  0.00           O
ATOM   1204  CB  GLU A 120      13.905  79.509  10.457  1.00  0.00           C
ATOM   1205  HB2 GLU A 120      14.671  80.412  10.337  1.00  0.00           H
ATOM   1206  HB3 GLU A 120      12.886  80.133  10.324  1.00  0.00           H
ATOM   1207  CG  GLU A 120      13.716  78.845  11.789  1.00  0.00           C
ATOM   1208  HG2 GLU A 120      14.569  78.038  11.892  1.00  0.00           H
ATOM   1209  HG3 GLU A 120      12.559  78.880  12.056  1.00  0.00           H
ATOM   1210  CD  GLU A 120      13.969  79.761  12.993  1.00  0.00           C
ATOM   1211  OE1 GLU A 120      14.136  79.201  14.123  1.00  0.00           O
ATOM   1212  OE2 GLU A 120      13.982  81.018  12.846  1.00  0.00           O
ATOM   1213  N   THR A 121      12.621  76.474   9.786  1.00  0.00           N
ATOM   1214  H   THR A 121      13.588  75.965  10.220  1.00  0.00           H
ATOM   1215  CA  THR A 121      11.420  75.687   9.970  1.00  0.00           C
ATOM   1216  HA  THR A 121      10.398  76.223   9.667  1.00  0.00           H
ATOM   1217  C   THR A 121      11.348  75.342  11.467  1.00  0.00           C
ATOM   1218  O   THR A 121      12.161  75.850  12.256  1.00  0.00           O
ATOM   1219  CB  THR A 121      11.521  74.385   9.210  1.00  0.00           C
ATOM   1220  HB  THR A 121      10.591  73.643   9.095  1.00  0.00           H
ATOM   1221  OG1 THR A 121      12.503  73.580   9.876  1.00  0.00           O
ATOM   1222  HG1 THR A 121      13.511  73.663   9.248  1.00  0.00           H
ATOM   1223  CG2 THR A 121      11.884  74.642   7.784  1.00  0.00           C
ATOM   1224 HG21 THR A 121      12.817  75.179   7.268  1.00  0.00           H
ATOM   1225 HG22 THR A 121      11.844  73.565   7.250  1.00  0.00           H
ATOM   1226 HG23 THR A 121      10.969  75.197   7.233  1.00  0.00           H
ATOM   1227  N   GLU A 122      10.381  74.500  11.861  1.00  0.00           N
ATOM   1228  H   GLU A 122       9.441  74.329  11.153  1.00  0.00           H
ATOM   1229  CA  GLU A 122      10.193  74.217  13.280  1.00  0.00           C
ATOM   1230  HA  GLU A 122      10.137  75.235  13.897  1.00  0.00           H
ATOM   1231  C   GLU A 122      11.380  73.480  13.781  1.00  0.00           C
ATOM   1232  O   GLU A 122      11.871  73.751  14.889  1.00  0.00           O
ATOM   1233  CB  GLU A 122       8.889  73.447  13.516  1.00  0.00           C
ATOM   1234  HB2 GLU A 122       8.842  73.108  14.664  1.00  0.00           H
ATOM   1235  HB3 GLU A 122       8.493  72.527  12.870  1.00  0.00           H
ATOM   1236  CG  GLU A 122       7.657  74.371  13.233  1.00  0.00           C
ATOM   1237  HG2 GLU A 122       7.244  74.596  12.135  1.00  0.00           H
ATOM   1238  HG3 GLU A 122       6.723  73.886  13.804  1.00  0.00           H
ATOM   1239  CD  GLU A 122       7.700  75.736  14.000  1.00  0.00           C
ATOM   1240  OE1 GLU A 122       8.241  75.803  15.178  1.00  0.00           O
ATOM   1241  OE2 GLU A 122       7.168  76.737  13.423  1.00  0.00           O
ATOM   1242  N   LYS A 123      11.881  72.624  12.893  1.00  0.00           N
ATOM   1243  H   LYS A 123      11.182  72.304  11.988  1.00  0.00           H
ATOM   1244  CA  LYS A 123      12.925  71.659  13.136  1.00  0.00           C
ATOM   1245  HA  LYS A 123      12.788  71.376  14.286  1.00  0.00           H
ATOM   1246  C   LYS A 123      14.380  72.190  12.996  1.00  0.00           C
ATOM   1247  O   LYS A 123      15.300  71.702  13.685  1.00  0.00           O
ATOM   1248  CB  LYS A 123      12.735  70.553  12.080  1.00  0.00           C
ATOM   1249  HB2 LYS A 123      13.676  70.918  11.427  1.00  0.00           H
ATOM   1250  HB3 LYS A 123      12.184  70.400  11.012  1.00  0.00           H
ATOM   1251  CG  LYS A 123      11.895  69.294  12.466  1.00  0.00           C
ATOM   1252  HG2 LYS A 123      12.201  68.426  11.701  1.00  0.00           H
ATOM   1253  HG3 LYS A 123      12.284  68.842  13.493  1.00  0.00           H
ATOM   1254  CD  LYS A 123      10.461  69.602  12.994  1.00  0.00           C
ATOM   1255  HD2 LYS A 123      10.332  70.108  14.068  1.00  0.00           H
ATOM   1256  HD3 LYS A 123       9.760  70.094  12.169  1.00  0.00           H
ATOM   1257  CE  LYS A 123       9.638  68.310  13.228  1.00  0.00           C
ATOM   1258  HE2 LYS A 123       8.467  68.539  13.323  1.00  0.00           H
ATOM   1259  HE3 LYS A 123       9.904  67.683  14.212  1.00  0.00           H
ATOM   1260  NZ  LYS A 123       9.806  67.402  12.015  1.00  0.00           N
ATOM   1261  HZ1 LYS A 123       9.577  67.898  10.946  1.00  0.00           H
ATOM   1262  HZ2 LYS A 123      10.688  66.606  11.859  1.00  0.00           H
ATOM   1263  HZ3 LYS A 123       8.870  66.651  12.137  1.00  0.00           H
ATOM   1264  N   THR A 124      14.590  73.153  12.080  1.00  0.00           N
ATOM   1265  H   THR A 124      13.896  74.090  12.272  1.00  0.00           H
ATOM   1266  CA  THR A 124      15.922  73.426  11.474  1.00  0.00           C
ATOM   1267  HA  THR A 124      16.762  72.849  12.077  1.00  0.00           H
ATOM   1268  C   THR A 124      16.207  74.907  11.219  1.00  0.00           C
ATOM   1269  O   THR A 124      15.376  75.699  10.753  1.00  0.00           O
ATOM   1270  CB  THR A 124      15.984  72.684  10.146  1.00  0.00           C
ATOM   1271  HB  THR A 124      15.375  72.758   9.128  1.00  0.00           H
ATOM   1272  OG1 THR A 124      15.419  71.376  10.346  1.00  0.00           O
ATOM   1273  HG1 THR A 124      16.249  70.623  10.761  1.00  0.00           H
ATOM   1274  CG2 THR A 124      17.423  72.619   9.515  1.00  0.00           C
ATOM   1275 HG21 THR A 124      17.905  73.620   9.089  1.00  0.00           H
ATOM   1276 HG22 THR A 124      17.222  71.779   8.684  1.00  0.00           H
ATOM   1277 HG23 THR A 124      18.145  71.980  10.225  1.00  0.00           H
ATOM   1278  N   LEU A 125      17.405  75.302  11.519  1.00  0.00           N
ATOM   1279  H   LEU A 125      18.392  74.669  11.622  1.00  0.00           H
ATOM   1280  CA  LEU A 125      17.775  76.673  11.198  1.00  0.00           C
ATOM   1281  HA  LEU A 125      16.811  77.240  10.808  1.00  0.00           H
ATOM   1282  C   LEU A 125      18.879  76.601  10.144  1.00  0.00           C
ATOM   1283  O   LEU A 125      19.937  75.909  10.341  1.00  0.00           O
ATOM   1284  CB  LEU A 125      18.222  77.428  12.478  1.00  0.00           C
ATOM   1285  HB2 LEU A 125      17.327  77.657  13.254  1.00  0.00           H
ATOM   1286  HB3 LEU A 125      18.832  76.611  13.117  1.00  0.00           H
ATOM   1287  CG  LEU A 125      18.725  78.850  12.397  1.00  0.00           C
ATOM   1288  HG  LEU A 125      19.516  78.792  11.513  1.00  0.00           H
ATOM   1289  CD1 LEU A 125      17.588  79.807  12.029  1.00  0.00           C
ATOM   1290 HD11 LEU A 125      17.992  80.884  11.693  1.00  0.00           H
ATOM   1291 HD12 LEU A 125      16.861  79.436  11.161  1.00  0.00           H
ATOM   1292 HD13 LEU A 125      16.901  80.158  12.952  1.00  0.00           H
ATOM   1293  CD2 LEU A 125      19.353  79.299  13.656  1.00  0.00           C
ATOM   1294 HD21 LEU A 125      20.453  78.846  13.766  1.00  0.00           H
ATOM   1295 HD22 LEU A 125      19.491  80.470  13.435  1.00  0.00           H
ATOM   1296 HD23 LEU A 125      18.686  79.321  14.652  1.00  0.00           H
ATOM   1297  N   TYR A 126      18.638  77.290   9.038  1.00  0.00           N
ATOM   1298  H   TYR A 126      18.105  78.317   9.280  1.00  0.00           H
ATOM   1299  CA  TYR A 126      19.686  77.558   8.011  1.00  0.00           C
ATOM   1300  HA  TYR A 126      20.544  76.743   8.069  1.00  0.00           H
ATOM   1301  C   TYR A 126      20.102  79.012   8.115  1.00  0.00           C
ATOM   1302  O   TYR A 126      19.204  79.886   8.054  1.00  0.00           O
ATOM   1303  CB  TYR A 126      19.113  77.389   6.632  1.00  0.00           C
ATOM   1304  HB2 TYR A 126      19.840  77.550   5.699  1.00  0.00           H
ATOM   1305  HB3 TYR A 126      18.413  78.332   6.454  1.00  0.00           H
ATOM   1306  CG  TYR A 126      18.524  76.048   6.495  1.00  0.00           C
ATOM   1307  CD1 TYR A 126      17.158  75.775   6.825  1.00  0.00           C
ATOM   1308  HD1 TYR A 126      16.271  76.320   7.388  1.00  0.00           H
ATOM   1309  CD2 TYR A 126      19.323  75.008   6.038  1.00  0.00           C
ATOM   1310  HD2 TYR A 126      20.374  75.440   5.716  1.00  0.00           H
ATOM   1311  CE1 TYR A 126      16.652  74.514   6.664  1.00  0.00           C
ATOM   1312  HE1 TYR A 126      15.543  74.089   6.651  1.00  0.00           H
ATOM   1313  CE2 TYR A 126      18.818  73.757   5.895  1.00  0.00           C
ATOM   1314  HE2 TYR A 126      19.192  72.981   5.077  1.00  0.00           H
ATOM   1315  CZ  TYR A 126      17.520  73.523   6.212  1.00  0.00           C
ATOM   1316  OH  TYR A 126      17.196  72.227   6.071  1.00  0.00           O
ATOM   1317  HH  TYR A 126      18.110  71.553   6.430  1.00  0.00           H
ATOM   1318  N   LEU A 127      21.414  79.269   8.299  1.00  0.00           N
ATOM   1319  H   LEU A 127      22.056  78.465   8.876  1.00  0.00           H
ATOM   1320  CA  LEU A 127      21.989  80.621   8.259  1.00  0.00           C
ATOM   1321  HA  LEU A 127      21.036  81.314   8.131  1.00  0.00           H
ATOM   1322  C   LEU A 127      22.874  80.712   7.052  1.00  0.00           C
ATOM   1323  O   LEU A 127      23.930  80.032   7.004  1.00  0.00           O
ATOM   1324  CB  LEU A 127      22.814  80.859   9.508  1.00  0.00           C
ATOM   1325  HB2 LEU A 127      23.251  81.962   9.486  1.00  0.00           H
ATOM   1326  HB3 LEU A 127      23.707  80.077   9.535  1.00  0.00           H
ATOM   1327  CG  LEU A 127      22.077  80.674  10.860  1.00  0.00           C
ATOM   1328  HG  LEU A 127      21.568  79.602  10.922  1.00  0.00           H
ATOM   1329  CD1 LEU A 127      23.045  80.660  12.010  1.00  0.00           C
ATOM   1330 HD11 LEU A 127      24.185  80.632  11.644  1.00  0.00           H
ATOM   1331 HD12 LEU A 127      23.260  81.492  12.846  1.00  0.00           H
ATOM   1332 HD13 LEU A 127      22.818  79.704  12.690  1.00  0.00           H
ATOM   1333  CD2 LEU A 127      21.052  81.807  11.056  1.00  0.00           C
ATOM   1334 HD21 LEU A 127      19.962  81.415  11.323  1.00  0.00           H
ATOM   1335 HD22 LEU A 127      21.547  82.659  11.727  1.00  0.00           H
ATOM   1336 HD23 LEU A 127      20.854  82.464  10.076  1.00  0.00           H
ATOM   1337  N   VAL A 128      22.477  81.531   6.078  1.00  0.00           N
ATOM   1338  H   VAL A 128      22.049  82.556   6.473  1.00  0.00           H
ATOM   1339  CA  VAL A 128      23.175  81.647   4.819  1.00  0.00           C
ATOM   1340  HA  VAL A 128      23.654  80.582   4.612  1.00  0.00           H
ATOM   1341  C   VAL A 128      24.166  82.763   4.961  1.00  0.00           C
ATOM   1342  O   VAL A 128      23.777  83.916   5.190  1.00  0.00           O
ATOM   1343  CB  VAL A 128      22.207  81.975   3.670  1.00  0.00           C
ATOM   1344  HB  VAL A 128      21.722  83.046   3.834  1.00  0.00           H
ATOM   1345  CG1 VAL A 128      22.902  82.014   2.386  1.00  0.00           C
ATOM   1346 HG11 VAL A 128      22.395  81.264   1.615  1.00  0.00           H
ATOM   1347 HG12 VAL A 128      23.190  83.065   1.907  1.00  0.00           H
ATOM   1348 HG13 VAL A 128      23.968  81.479   2.478  1.00  0.00           H
ATOM   1349  CG2 VAL A 128      21.152  80.939   3.562  1.00  0.00           C
ATOM   1350 HG21 VAL A 128      20.118  81.214   4.105  1.00  0.00           H
ATOM   1351 HG22 VAL A 128      20.784  80.471   2.519  1.00  0.00           H
ATOM   1352 HG23 VAL A 128      21.406  79.937   4.173  1.00  0.00           H
ATOM   1353  N   MET A 129      25.448  82.497   4.803  1.00  0.00           N
ATOM   1354  H   MET A 129      25.913  81.620   4.175  1.00  0.00           H
ATOM   1355  CA  MET A 129      26.452  83.495   5.252  1.00  0.00           C
ATOM   1356  HA  MET A 129      26.046  84.542   4.853  1.00  0.00           H
ATOM   1357  C   MET A 129      27.536  83.516   4.281  1.00  0.00           C
ATOM   1358  O   MET A 129      27.538  82.738   3.333  1.00  0.00           O
ATOM   1359  CB  MET A 129      26.990  83.209   6.665  1.00  0.00           C
ATOM   1360  HB2 MET A 129      27.766  83.832   7.333  1.00  0.00           H
ATOM   1361  HB3 MET A 129      26.130  83.942   7.054  1.00  0.00           H
ATOM   1362  CG  MET A 129      27.956  82.047   6.851  1.00  0.00           C
ATOM   1363  HG2 MET A 129      27.846  81.179   6.051  1.00  0.00           H
ATOM   1364  HG3 MET A 129      29.084  81.965   7.239  1.00  0.00           H
ATOM   1365  SD  MET A 129      27.731  81.399   8.575  1.00  0.00           S
ATOM   1366  CE  MET A 129      26.193  82.359   8.762  1.00  0.00           C
ATOM   1367  HE1 MET A 129      25.180  82.646   8.210  1.00  0.00           H
ATOM   1368  HE2 MET A 129      26.865  82.605   9.712  1.00  0.00           H
ATOM   1369  HE3 MET A 129      25.954  81.191   8.876  1.00  0.00           H
ATOM   1370  N   GLU A 130      28.407  84.481   4.446  1.00  0.00           N
ATOM   1371  H   GLU A 130      28.707  84.924   5.502  1.00  0.00           H
ATOM   1372  CA  GLU A 130      29.505  84.755   3.508  1.00  0.00           C
ATOM   1373  HA  GLU A 130      29.062  84.692   2.407  1.00  0.00           H
ATOM   1374  C   GLU A 130      30.517  83.641   3.635  1.00  0.00           C
ATOM   1375  O   GLU A 130      30.764  83.120   4.715  1.00  0.00           O
ATOM   1376  CB  GLU A 130      30.195  86.043   3.920  1.00  0.00           C
ATOM   1377  HB2 GLU A 130      30.883  85.830   4.858  1.00  0.00           H
ATOM   1378  HB3 GLU A 130      29.276  86.784   3.891  1.00  0.00           H
ATOM   1379  CG  GLU A 130      31.210  86.577   3.012  1.00  0.00           C
ATOM   1380  HG2 GLU A 130      31.126  86.505   1.826  1.00  0.00           H
ATOM   1381  HG3 GLU A 130      32.272  86.043   3.171  1.00  0.00           H
ATOM   1382  CD  GLU A 130      31.776  87.907   3.518  1.00  0.00           C
ATOM   1383  OE1 GLU A 130      31.357  88.432   4.643  1.00  0.00           O
ATOM   1384  OE2 GLU A 130      32.660  88.436   2.781  1.00  0.00           O
ATOM   1385  N   TYR A 131      31.151  83.320   2.533  1.00  0.00           N
ATOM   1386  H   TYR A 131      31.225  83.980   1.548  1.00  0.00           H
ATOM   1387  CA  TYR A 131      32.014  82.169   2.449  1.00  0.00           C
ATOM   1388  HA  TYR A 131      31.900  81.487   3.414  1.00  0.00           H
ATOM   1389  C   TYR A 131      33.439  82.706   2.367  1.00  0.00           C
ATOM   1390  O   TYR A 131      33.749  83.513   1.513  1.00  0.00           O
ATOM   1391  CB  TYR A 131      31.622  81.416   1.202  1.00  0.00           C
ATOM   1392  HB2 TYR A 131      31.579  82.132   0.246  1.00  0.00           H
ATOM   1393  HB3 TYR A 131      30.662  80.717   1.194  1.00  0.00           H
ATOM   1394  CG  TYR A 131      32.580  80.375   0.856  1.00  0.00           C
ATOM   1395  CD1 TYR A 131      33.014  79.501   1.826  1.00  0.00           C
ATOM   1396  HD1 TYR A 131      32.808  79.351   2.987  1.00  0.00           H
ATOM   1397  CD2 TYR A 131      33.055  80.245  -0.447  1.00  0.00           C
ATOM   1398  HD2 TYR A 131      33.111  81.051  -1.321  1.00  0.00           H
ATOM   1399  CE1 TYR A 131      33.920  78.524   1.530  1.00  0.00           C
ATOM   1400  HE1 TYR A 131      34.465  77.946   2.416  1.00  0.00           H
ATOM   1401  CE2 TYR A 131      33.899  79.250  -0.782  1.00  0.00           C
ATOM   1402  HE2 TYR A 131      34.159  78.899  -1.888  1.00  0.00           H
ATOM   1403  CZ  TYR A 131      34.354  78.415   0.234  1.00  0.00           C
ATOM   1404  OH  TYR A 131      35.237  77.418  -0.009  1.00  0.00           O
ATOM   1405  HH  TYR A 131      36.016  77.355   0.889  1.00  0.00           H
ATOM   1406  N   ALA A 132      34.318  82.316   3.277  1.00  0.00           N
ATOM   1407  H   ALA A 132      34.063  81.682   4.251  1.00  0.00           H
ATOM   1408  CA  ALA A 132      35.718  82.784   3.122  1.00  0.00           C
ATOM   1409  HA  ALA A 132      35.697  83.782   2.476  1.00  0.00           H
ATOM   1410  C   ALA A 132      36.503  81.582   2.527  1.00  0.00           C
ATOM   1411  O   ALA A 132      36.839  80.632   3.233  1.00  0.00           O
ATOM   1412  CB  ALA A 132      36.226  83.180   4.416  1.00  0.00           C
ATOM   1413  HB1 ALA A 132      37.327  83.643   4.377  1.00  0.00           H
ATOM   1414  HB2 ALA A 132      35.421  83.909   4.925  1.00  0.00           H
ATOM   1415  HB3 ALA A 132      36.230  82.209   5.124  1.00  0.00           H
ATOM   1416  N   SER A 133      36.733  81.574   1.229  1.00  0.00           N
ATOM   1417  H   SER A 133      36.186  82.346   0.516  1.00  0.00           H
ATOM   1418  CA  SER A 133      37.263  80.368   0.564  1.00  0.00           C
ATOM   1419  HA  SER A 133      36.832  79.362   1.025  1.00  0.00           H
ATOM   1420  C   SER A 133      38.707  80.082   0.930  1.00  0.00           C
ATOM   1421  O   SER A 133      39.196  79.010   0.644  1.00  0.00           O
ATOM   1422  CB  SER A 133      37.218  80.523  -0.931  1.00  0.00           C
ATOM   1423  HB2 SER A 133      37.333  79.743  -1.842  1.00  0.00           H
ATOM   1424  HB3 SER A 133      36.121  80.914  -1.214  1.00  0.00           H
ATOM   1425  OG  SER A 133      38.442  81.114  -1.331  1.00  0.00           O
ATOM   1426  HG  SER A 133      38.694  81.996  -0.582  1.00  0.00           H
ATOM   1427  N   GLY A 134      39.375  81.020   1.613  1.00  0.00           N
ATOM   1428  H   GLY A 134      38.941  81.361   2.658  1.00  0.00           H
ATOM   1429  CA  GLY A 134      40.819  80.981   1.731  1.00  0.00           C
ATOM   1430  HA2 GLY A 134      41.335  82.018   1.448  1.00  0.00           H
ATOM   1431  HA3 GLY A 134      41.291  80.241   0.914  1.00  0.00           H
ATOM   1432  C   GLY A 134      41.450  80.421   2.974  1.00  0.00           C
ATOM   1433  O   GLY A 134      42.652  80.426   3.041  1.00  0.00           O
ATOM   1434  N   GLY A 135      40.700  79.925   3.953  1.00  0.00           N
ATOM   1435  H   GLY A 135      39.549  79.839   4.233  1.00  0.00           H
ATOM   1436  CA  GLY A 135      41.321  79.271   5.141  1.00  0.00           C
ATOM   1437  HA2 GLY A 135      42.209  78.604   4.697  1.00  0.00           H
ATOM   1438  HA3 GLY A 135      40.563  78.423   5.520  1.00  0.00           H
ATOM   1439  C   GLY A 135      41.712  80.256   6.254  1.00  0.00           C
ATOM   1440  O   GLY A 135      41.388  81.470   6.218  1.00  0.00           O
ATOM   1441  N   GLU A 136      42.458  79.769   7.244  1.00  0.00           N
ATOM   1442  H   GLU A 136      42.714  78.618   7.084  1.00  0.00           H
ATOM   1443  CA  GLU A 136      42.789  80.579   8.402  1.00  0.00           C
ATOM   1444  HA  GLU A 136      41.937  81.391   8.524  1.00  0.00           H
ATOM   1445  C   GLU A 136      44.119  81.223   8.173  1.00  0.00           C
ATOM   1446  O   GLU A 136      44.877  80.793   7.319  1.00  0.00           O
ATOM   1447  CB  GLU A 136      42.797  79.748   9.645  1.00  0.00           C
ATOM   1448  HB2 GLU A 136      43.457  78.808   9.339  1.00  0.00           H
ATOM   1449  HB3 GLU A 136      43.156  80.143  10.708  1.00  0.00           H
ATOM   1450  CG  GLU A 136      41.472  79.144   9.946  1.00  0.00           C
ATOM   1451  HG2 GLU A 136      40.789  79.890  10.566  1.00  0.00           H
ATOM   1452  HG3 GLU A 136      41.018  78.443   9.096  1.00  0.00           H
ATOM   1453  CD  GLU A 136      41.574  78.049  11.017  1.00  0.00           C
ATOM   1454  OE1 GLU A 136      42.607  78.043  11.714  1.00  0.00           O
ATOM   1455  OE2 GLU A 136      40.650  77.185  11.149  1.00  0.00           O
ATOM   1456  N   VAL A 137      44.382  82.299   8.900  1.00  0.00           N
ATOM   1457  H   VAL A 137      43.853  82.355   9.959  1.00  0.00           H
ATOM   1458  CA  VAL A 137      45.475  83.177   8.580  1.00  0.00           C
ATOM   1459  HA  VAL A 137      45.649  83.316   7.415  1.00  0.00           H
ATOM   1460  C   VAL A 137      46.666  82.447   9.110  1.00  0.00           C
ATOM   1461  O   VAL A 137      47.677  82.409   8.428  1.00  0.00           O
ATOM   1462  CB  VAL A 137      45.270  84.551   9.270  1.00  0.00           C
ATOM   1463  HB  VAL A 137      44.937  84.459  10.410  1.00  0.00           H
ATOM   1464  CG1 VAL A 137      46.604  85.320   9.605  1.00  0.00           C
ATOM   1465 HG11 VAL A 137      46.512  85.923  10.639  1.00  0.00           H
ATOM   1466 HG12 VAL A 137      46.866  86.087   8.722  1.00  0.00           H
ATOM   1467 HG13 VAL A 137      47.580  84.654   9.785  1.00  0.00           H
ATOM   1468  CG2 VAL A 137      44.343  85.364   8.474  1.00  0.00           C
ATOM   1469 HG21 VAL A 137      44.087  84.838   7.443  1.00  0.00           H
ATOM   1470 HG22 VAL A 137      44.796  86.468   8.416  1.00  0.00           H
ATOM   1471 HG23 VAL A 137      43.316  85.479   9.071  1.00  0.00           H
ATOM   1472  N   PHE A 138      46.583  81.838  10.293  1.00  0.00           N
ATOM   1473  H   PHE A 138      45.821  82.122  11.154  1.00  0.00           H
ATOM   1474  CA  PHE A 138      47.739  81.083  10.723  1.00  0.00           C
ATOM   1475  HA  PHE A 138      48.696  81.790  10.756  1.00  0.00           H
ATOM   1476  C   PHE A 138      48.172  79.983   9.710  1.00  0.00           C
ATOM   1477  O   PHE A 138      49.307  79.946   9.320  1.00  0.00           O
ATOM   1478  CB  PHE A 138      47.642  80.626  12.170  1.00  0.00           C
ATOM   1479  HB2 PHE A 138      48.593  79.976  12.498  1.00  0.00           H
ATOM   1480  HB3 PHE A 138      46.776  79.836  12.395  1.00  0.00           H
ATOM   1481  CG  PHE A 138      47.674  81.808  13.154  1.00  0.00           C
ATOM   1482  CD1 PHE A 138      48.855  82.563  13.340  1.00  0.00           C
ATOM   1483  HD1 PHE A 138      49.892  82.019  13.147  1.00  0.00           H
ATOM   1484  CD2 PHE A 138      46.493  82.212  13.859  1.00  0.00           C
ATOM   1485  HD2 PHE A 138      45.474  81.823  13.410  1.00  0.00           H
ATOM   1486  CE1 PHE A 138      48.865  83.662  14.235  1.00  0.00           C
ATOM   1487  HE1 PHE A 138      49.911  84.083  14.580  1.00  0.00           H
ATOM   1488  CE2 PHE A 138      46.489  83.325  14.731  1.00  0.00           C
ATOM   1489  HE2 PHE A 138      45.688  83.412  15.602  1.00  0.00           H
ATOM   1490  CZ  PHE A 138      47.661  84.046  14.930  1.00  0.00           C
ATOM   1491  HZ  PHE A 138      47.964  84.240  16.058  1.00  0.00           H
ATOM   1492  N   ASP A 139      47.258  79.160   9.220  1.00  0.00           N
ATOM   1493  H   ASP A 139      46.415  78.850   9.997  1.00  0.00           H
ATOM   1494  CA  ASP A 139      47.611  78.244   8.204  1.00  0.00           C
ATOM   1495  HA  ASP A 139      48.332  77.351   8.524  1.00  0.00           H
ATOM   1496  C   ASP A 139      48.251  78.969   7.053  1.00  0.00           C
ATOM   1497  O   ASP A 139      49.334  78.592   6.637  1.00  0.00           O
ATOM   1498  CB  ASP A 139      46.398  77.436   7.761  1.00  0.00           C
ATOM   1499  HB2 ASP A 139      45.472  77.879   7.153  1.00  0.00           H
ATOM   1500  HB3 ASP A 139      46.671  76.498   7.066  1.00  0.00           H
ATOM   1501  CG  ASP A 139      45.811  76.625   8.916  1.00  0.00           C
ATOM   1502  OD1 ASP A 139      46.615  76.373   9.826  1.00  0.00           O
ATOM   1503  OD2 ASP A 139      44.581  76.273   8.962  1.00  0.00           O
ATOM   1504  N   TYR A 140      47.670  80.051   6.588  1.00  0.00           N
ATOM   1505  H   TYR A 140      46.631  80.347   7.060  1.00  0.00           H
ATOM   1506  CA  TYR A 140      48.218  80.696   5.439  1.00  0.00           C
ATOM   1507  HA  TYR A 140      47.867  79.916   4.606  1.00  0.00           H
ATOM   1508  C   TYR A 140      49.728  80.988   5.622  1.00  0.00           C
ATOM   1509  O   TYR A 140      50.559  80.715   4.726  1.00  0.00           O
ATOM   1510  CB  TYR A 140      47.478  81.984   5.205  1.00  0.00           C
ATOM   1511  HB2 TYR A 140      47.433  82.862   6.002  1.00  0.00           H
ATOM   1512  HB3 TYR A 140      46.423  81.638   4.778  1.00  0.00           H
ATOM   1513  CG  TYR A 140      48.006  82.703   3.997  1.00  0.00           C
ATOM   1514  CD1 TYR A 140      49.088  83.614   4.108  1.00  0.00           C
ATOM   1515  HD1 TYR A 140      49.117  84.179   5.146  1.00  0.00           H
ATOM   1516  CD2 TYR A 140      47.466  82.457   2.726  1.00  0.00           C
ATOM   1517  HD2 TYR A 140      46.677  81.652   2.347  1.00  0.00           H
ATOM   1518  CE1 TYR A 140      49.598  84.262   2.986  1.00  0.00           C
ATOM   1519  HE1 TYR A 140      50.696  84.712   2.951  1.00  0.00           H
ATOM   1520  CE2 TYR A 140      47.968  83.104   1.587  1.00  0.00           C
ATOM   1521  HE2 TYR A 140      47.657  82.846   0.469  1.00  0.00           H
ATOM   1522  CZ  TYR A 140      49.037  83.977   1.732  1.00  0.00           C
ATOM   1523  OH  TYR A 140      49.507  84.635   0.619  1.00  0.00           O
ATOM   1524  HH  TYR A 140      49.959  85.681   0.957  1.00  0.00           H
ATOM   1525  N   LEU A 141      50.070  81.565   6.768  1.00  0.00           N
ATOM   1526  H   LEU A 141      49.359  81.686   7.700  1.00  0.00           H
ATOM   1527  CA  LEU A 141      51.430  81.923   7.034  1.00  0.00           C
ATOM   1528  HA  LEU A 141      51.873  82.472   6.075  1.00  0.00           H
ATOM   1529  C   LEU A 141      52.327  80.708   7.065  1.00  0.00           C
ATOM   1530  O   LEU A 141      53.381  80.711   6.390  1.00  0.00           O
ATOM   1531  CB  LEU A 141      51.559  82.797   8.313  1.00  0.00           C
ATOM   1532  HB2 LEU A 141      52.745  82.793   8.486  1.00  0.00           H
ATOM   1533  HB3 LEU A 141      51.212  82.257   9.323  1.00  0.00           H
ATOM   1534  CG  LEU A 141      50.833  84.155   8.203  1.00  0.00           C
ATOM   1535  HG  LEU A 141      49.678  84.158   7.914  1.00  0.00           H
ATOM   1536  CD1 LEU A 141      50.853  84.938   9.484  1.00  0.00           C
ATOM   1537 HD11 LEU A 141      50.296  85.929   9.836  1.00  0.00           H
ATOM   1538 HD12 LEU A 141      52.009  84.867   9.782  1.00  0.00           H
ATOM   1539 HD13 LEU A 141      50.256  84.192  10.209  1.00  0.00           H
ATOM   1540  CD2 LEU A 141      51.417  84.948   7.061  1.00  0.00           C
ATOM   1541 HD21 LEU A 141      51.150  84.673   5.929  1.00  0.00           H
ATOM   1542 HD22 LEU A 141      52.589  84.700   7.134  1.00  0.00           H
ATOM   1543 HD23 LEU A 141      51.404  86.140   7.084  1.00  0.00           H
ATOM   1544  N   VAL A 142      51.901  79.668   7.793  1.00  0.00           N
ATOM   1545  H   VAL A 142      51.773  79.943   8.941  1.00  0.00           H
ATOM   1546  CA  VAL A 142      52.574  78.368   7.848  1.00  0.00           C
ATOM   1547  HA  VAL A 142      53.698  78.426   8.247  1.00  0.00           H
ATOM   1548  C   VAL A 142      52.704  77.853   6.437  1.00  0.00           C
ATOM   1549  O   VAL A 142      53.677  77.244   6.152  1.00  0.00           O
ATOM   1550  CB  VAL A 142      51.826  77.257   8.734  1.00  0.00           C
ATOM   1551  HB  VAL A 142      50.704  77.035   8.412  1.00  0.00           H
ATOM   1552  CG1 VAL A 142      52.324  75.785   8.426  1.00  0.00           C
ATOM   1553 HG11 VAL A 142      52.398  75.298   7.332  1.00  0.00           H
ATOM   1554 HG12 VAL A 142      53.395  75.537   8.909  1.00  0.00           H
ATOM   1555 HG13 VAL A 142      51.586  74.995   8.955  1.00  0.00           H
ATOM   1556  CG2 VAL A 142      51.869  77.581  10.271  1.00  0.00           C
ATOM   1557 HG21 VAL A 142      50.792  77.449  10.782  1.00  0.00           H
ATOM   1558 HG22 VAL A 142      52.374  78.559  10.745  1.00  0.00           H
ATOM   1559 HG23 VAL A 142      52.512  76.730  10.828  1.00  0.00           H
ATOM   1560  N   ALA A 143      51.754  78.095   5.539  1.00  0.00           N
ATOM   1561  H   ALA A 143      50.768  78.729   5.483  1.00  0.00           H
ATOM   1562  CA  ALA A 143      51.895  77.552   4.218  1.00  0.00           C
ATOM   1563  HA  ALA A 143      52.567  76.568   4.114  1.00  0.00           H
ATOM   1564  C   ALA A 143      52.606  78.476   3.238  1.00  0.00           C
ATOM   1565  O   ALA A 143      53.023  78.012   2.163  1.00  0.00           O
ATOM   1566  CB  ALA A 143      50.521  77.051   3.640  1.00  0.00           C
ATOM   1567  HB1 ALA A 143      50.657  76.697   2.500  1.00  0.00           H
ATOM   1568  HB2 ALA A 143      49.406  77.483   3.655  1.00  0.00           H
ATOM   1569  HB3 ALA A 143      50.327  75.994   4.183  1.00  0.00           H
ATOM   1570  N   HIS A 144      52.752  79.761   3.518  1.00  0.00           N
ATOM   1571  H   HIS A 144      52.639  80.352   4.529  1.00  0.00           H
ATOM   1572  CA  HIS A 144      53.290  80.618   2.488  1.00  0.00           C
ATOM   1573  HA  HIS A 144      53.873  80.145   1.559  1.00  0.00           H
ATOM   1574  C   HIS A 144      54.391  81.539   3.017  1.00  0.00           C
ATOM   1575  O   HIS A 144      54.941  82.344   2.253  1.00  0.00           O
ATOM   1576  CB  HIS A 144      52.198  81.483   1.917  1.00  0.00           C
ATOM   1577  HB2 HIS A 144      51.805  82.267   2.718  1.00  0.00           H
ATOM   1578  HB3 HIS A 144      52.684  82.097   1.013  1.00  0.00           H
ATOM   1579  CG  HIS A 144      51.152  80.740   1.150  1.00  0.00           C
ATOM   1580  ND1 HIS A 144      50.144  80.024   1.766  1.00  0.00           N
ATOM   1581  HD1 HIS A 144      49.491  79.895   2.742  1.00  0.00           H
ATOM   1582  CD2 HIS A 144      50.934  80.628  -0.184  1.00  0.00           C
ATOM   1583  HD2 HIS A 144      51.443  80.786  -1.244  1.00  0.00           H
ATOM   1584  CE1 HIS A 144      49.358  79.489   0.843  1.00  0.00           C
ATOM   1585  HE1 HIS A 144      48.376  78.837   0.680  1.00  0.00           H
ATOM   1586  NE2 HIS A 144      49.804  79.855  -0.345  1.00  0.00           N
ATOM   1587  N   GLY A 145      54.688  81.461   4.320  1.00  0.00           N
ATOM   1588  H   GLY A 145      55.143  80.364   4.381  1.00  0.00           H
ATOM   1589  CA  GLY A 145      55.738  82.246   4.867  1.00  0.00           C
ATOM   1590  HA2 GLY A 145      56.650  82.218   4.091  1.00  0.00           H
ATOM   1591  HA3 GLY A 145      56.111  81.698   5.863  1.00  0.00           H
ATOM   1592  C   GLY A 145      55.305  83.645   5.163  1.00  0.00           C
ATOM   1593  O   GLY A 145      54.136  84.043   4.988  1.00  0.00           O
ATOM   1594  N   ARG A 146      56.266  84.441   5.562  1.00  0.00           N
ATOM   1595  H   ARG A 146      57.350  84.010   5.325  1.00  0.00           H
ATOM   1596  CA  ARG A 146      55.963  85.782   5.964  1.00  0.00           C
ATOM   1597  HA  ARG A 146      55.092  85.650   6.763  1.00  0.00           H
ATOM   1598  C   ARG A 146      55.480  86.611   4.774  1.00  0.00           C
ATOM   1599  O   ARG A 146      55.759  86.282   3.648  1.00  0.00           O
ATOM   1600  CB  ARG A 146      57.248  86.373   6.548  1.00  0.00           C
ATOM   1601  HB2 ARG A 146      56.889  87.305   7.195  1.00  0.00           H
ATOM   1602  HB3 ARG A 146      57.807  85.459   7.070  1.00  0.00           H
ATOM   1603  CG  ARG A 146      58.180  86.870   5.521  1.00  0.00           C
ATOM   1604  HG2 ARG A 146      57.810  87.736   4.787  1.00  0.00           H
ATOM   1605  HG3 ARG A 146      58.565  86.067   4.726  1.00  0.00           H
ATOM   1606  CD  ARG A 146      59.386  87.322   6.251  1.00  0.00           C
ATOM   1607  HD2 ARG A 146      59.441  88.505   6.080  1.00  0.00           H
ATOM   1608  HD3 ARG A 146      59.646  87.107   7.392  1.00  0.00           H
ATOM   1609  NE  ARG A 146      60.458  86.464   5.803  1.00  0.00           N
ATOM   1610  HE  ARG A 146      60.631  85.332   6.134  1.00  0.00           H
ATOM   1611  CZ  ARG A 146      61.325  86.831   4.892  1.00  0.00           C
ATOM   1612  NH1 ARG A 146      61.260  88.064   4.416  1.00  0.00           N
ATOM   1613 HH11 ARG A 146      62.253  88.723   4.410  1.00  0.00           H
ATOM   1614 HH12 ARG A 146      60.702  88.371   3.408  1.00  0.00           H
ATOM   1615  NH2 ARG A 146      62.254  85.995   4.487  1.00  0.00           N
ATOM   1616 HH21 ARG A 146      63.113  85.426   5.083  1.00  0.00           H
ATOM   1617 HH22 ARG A 146      62.400  85.701   3.341  1.00  0.00           H
ATOM   1618  N   MET A 147      54.801  87.711   5.070  1.00  0.00           N
ATOM   1619  H   MET A 147      54.804  88.095   6.187  1.00  0.00           H
ATOM   1620  CA  MET A 147      54.327  88.700   4.166  1.00  0.00           C
ATOM   1621  HA  MET A 147      54.310  88.244   3.063  1.00  0.00           H
ATOM   1622  C   MET A 147      55.183  89.969   4.238  1.00  0.00           C
ATOM   1623  O   MET A 147      55.685  90.301   5.289  1.00  0.00           O
ATOM   1624  CB  MET A 147      52.973  89.057   4.648  1.00  0.00           C
ATOM   1625  HB2 MET A 147      52.592  89.954   3.972  1.00  0.00           H
ATOM   1626  HB3 MET A 147      52.859  89.358   5.794  1.00  0.00           H
ATOM   1627  CG  MET A 147      51.911  88.046   4.383  1.00  0.00           C
ATOM   1628  HG2 MET A 147      52.054  86.947   4.796  1.00  0.00           H
ATOM   1629  HG3 MET A 147      51.740  87.941   3.210  1.00  0.00           H
ATOM   1630  SD  MET A 147      50.296  88.850   4.763  1.00  0.00           S
ATOM   1631  CE  MET A 147      49.127  87.483   4.761  1.00  0.00           C
ATOM   1632  HE1 MET A 147      49.472  86.466   5.265  1.00  0.00           H
ATOM   1633  HE2 MET A 147      48.308  87.943   5.492  1.00  0.00           H
ATOM   1634  HE3 MET A 147      48.799  87.260   3.638  1.00  0.00           H
ATOM   1635  N   LYS A 148      55.375  90.693   3.141  1.00  0.00           N
ATOM   1636  H   LYS A 148      55.179  90.201   2.077  1.00  0.00           H
ATOM   1637  CA  LYS A 148      56.116  91.987   3.243  1.00  0.00           C
ATOM   1638  HA  LYS A 148      57.217  91.756   3.644  1.00  0.00           H
ATOM   1639  C   LYS A 148      55.259  92.887   4.115  1.00  0.00           C
ATOM   1640  O   LYS A 148      54.063  92.652   4.233  1.00  0.00           O
ATOM   1641  CB  LYS A 148      56.326  92.705   1.873  1.00  0.00           C
ATOM   1642  HB2 LYS A 148      56.964  93.722   1.734  1.00  0.00           H
ATOM   1643  HB3 LYS A 148      55.243  93.229   1.751  1.00  0.00           H
ATOM   1644  CG  LYS A 148      57.069  91.915   0.827  1.00  0.00           C
ATOM   1645  HG2 LYS A 148      58.128  92.435   0.631  1.00  0.00           H
ATOM   1646  HG3 LYS A 148      57.393  90.799   1.074  1.00  0.00           H
ATOM   1647  CD  LYS A 148      56.365  92.057  -0.611  1.00  0.00           C
ATOM   1648  HD2 LYS A 148      55.203  91.784  -0.648  1.00  0.00           H
ATOM   1649  HD3 LYS A 148      56.447  93.145  -1.104  1.00  0.00           H
ATOM   1650  CE  LYS A 148      56.937  91.047  -1.735  1.00  0.00           C
ATOM   1651  HE2 LYS A 148      56.882  91.597  -2.797  1.00  0.00           H
ATOM   1652  HE3 LYS A 148      56.166  90.138  -1.829  1.00  0.00           H
ATOM   1653  NZ  LYS A 148      58.341  90.503  -1.373  1.00  0.00           N
ATOM   1654  HZ1 LYS A 148      58.148  89.350  -1.115  1.00  0.00           H
ATOM   1655  HZ2 LYS A 148      58.809  90.520  -2.478  1.00  0.00           H
ATOM   1656  HZ3 LYS A 148      59.323  90.787  -0.747  1.00  0.00           H
ATOM   1657  N   GLU A 149      55.845  93.937   4.673  1.00  0.00           N
ATOM   1658  H   GLU A 149      56.945  94.213   4.308  1.00  0.00           H
ATOM   1659  CA  GLU A 149      55.163  94.743   5.677  1.00  0.00           C
ATOM   1660  HA  GLU A 149      54.896  93.904   6.477  1.00  0.00           H
ATOM   1661  C   GLU A 149      53.898  95.345   5.109  1.00  0.00           C
ATOM   1662  O   GLU A 149      52.888  95.403   5.785  1.00  0.00           O
ATOM   1663  CB  GLU A 149      56.094  95.752   6.363  1.00  0.00           C
ATOM   1664  HB2 GLU A 149      55.474  96.756   6.534  1.00  0.00           H
ATOM   1665  HB3 GLU A 149      56.964  96.189   5.665  1.00  0.00           H
ATOM   1666  CG  GLU A 149      56.886  95.000   7.372  1.00  0.00           C
ATOM   1667  HG2 GLU A 149      56.388  94.496   8.326  1.00  0.00           H
ATOM   1668  HG3 GLU A 149      57.633  94.224   6.849  1.00  0.00           H
ATOM   1669  CD  GLU A 149      57.876  95.811   8.174  1.00  0.00           C
ATOM   1670  OE1 GLU A 149      57.549  96.923   8.653  1.00  0.00           O
ATOM   1671  OE2 GLU A 149      59.001  95.283   8.341  1.00  0.00           O
ATOM   1672  N   LYS A 150      53.937  95.653   3.823  1.00  0.00           N
ATOM   1673  H   LYS A 150      54.994  96.058   3.452  1.00  0.00           H
ATOM   1674  CA  LYS A 150      52.861  96.351   3.174  1.00  0.00           C
ATOM   1675  HA  LYS A 150      52.405  97.355   3.621  1.00  0.00           H
ATOM   1676  C   LYS A 150      51.635  95.393   3.123  1.00  0.00           C
ATOM   1677  O   LYS A 150      50.527  95.772   3.502  1.00  0.00           O
ATOM   1678  CB  LYS A 150      53.347  96.939   1.826  1.00  0.00           C
ATOM   1679  HB2 LYS A 150      54.037  96.129   1.279  1.00  0.00           H
ATOM   1680  HB3 LYS A 150      54.100  97.866   1.940  1.00  0.00           H
ATOM   1681  CG  LYS A 150      52.325  97.473   0.834  1.00  0.00           C
ATOM   1682  HG2 LYS A 150      52.228  98.652   0.973  1.00  0.00           H
ATOM   1683  HG3 LYS A 150      51.230  97.041   1.001  1.00  0.00           H
ATOM   1684  CD  LYS A 150      52.608  96.805  -0.568  1.00  0.00           C
ATOM   1685  HD2 LYS A 150      53.719  97.089  -0.911  1.00  0.00           H
ATOM   1686  HD3 LYS A 150      52.454  95.629  -0.714  1.00  0.00           H
ATOM   1687  CE  LYS A 150      51.811  97.362  -1.819  1.00  0.00           C
ATOM   1688  HE2 LYS A 150      52.420  97.168  -2.829  1.00  0.00           H
ATOM   1689  HE3 LYS A 150      50.788  96.750  -1.897  1.00  0.00           H
ATOM   1690  NZ  LYS A 150      51.499  98.831  -1.675  1.00  0.00           N
ATOM   1691  HZ1 LYS A 150      51.392  99.639  -0.799  1.00  0.00           H
ATOM   1692  HZ2 LYS A 150      52.321  99.350  -2.381  1.00  0.00           H
ATOM   1693  HZ3 LYS A 150      50.454  98.975  -2.252  1.00  0.00           H
ATOM   1694  N   GLU A 151      51.824  94.135   2.788  1.00  0.00           N
ATOM   1695  H   GLU A 151      52.613  93.867   1.944  1.00  0.00           H
ATOM   1696  CA  GLU A 151      50.656  93.260   2.772  1.00  0.00           C
ATOM   1697  HA  GLU A 151      49.872  93.789   2.044  1.00  0.00           H
ATOM   1698  C   GLU A 151      50.268  92.997   4.226  1.00  0.00           C
ATOM   1699  O   GLU A 151      49.102  92.872   4.519  1.00  0.00           O
ATOM   1700  CB  GLU A 151      50.928  91.960   2.016  1.00  0.00           C
ATOM   1701  HB2 GLU A 151      51.294  92.166   0.900  1.00  0.00           H
ATOM   1702  HB3 GLU A 151      51.752  91.294   2.552  1.00  0.00           H
ATOM   1703  CG  GLU A 151      49.718  91.177   1.602  1.00  0.00           C
ATOM   1704  HG2 GLU A 151      49.357  91.433   0.488  1.00  0.00           H
ATOM   1705  HG3 GLU A 151      48.732  91.160   2.248  1.00  0.00           H
ATOM   1706  CD  GLU A 151      49.995  89.646   1.325  1.00  0.00           C
ATOM   1707  OE1 GLU A 151      51.101  89.242   0.907  1.00  0.00           O
ATOM   1708  OE2 GLU A 151      49.079  88.826   1.522  1.00  0.00           O
ATOM   1709  N   ALA A 152      51.249  92.955   5.118  1.00  0.00           N
ATOM   1710  H   ALA A 152      52.351  93.146   4.761  1.00  0.00           H
ATOM   1711  CA  ALA A 152      50.987  92.622   6.507  1.00  0.00           C
ATOM   1712  HA  ALA A 152      50.385  91.597   6.455  1.00  0.00           H
ATOM   1713  C   ALA A 152      50.124  93.681   7.154  1.00  0.00           C
ATOM   1714  O   ALA A 152      49.204  93.357   7.887  1.00  0.00           O
ATOM   1715  CB  ALA A 152      52.273  92.477   7.283  1.00  0.00           C
ATOM   1716  HB1 ALA A 152      53.192  92.055   6.645  1.00  0.00           H
ATOM   1717  HB2 ALA A 152      52.041  91.584   8.041  1.00  0.00           H
ATOM   1718  HB3 ALA A 152      52.647  93.365   7.983  1.00  0.00           H
ATOM   1719  N   ARG A 153      50.433  94.939   6.873  1.00  0.00           N
ATOM   1720  H   ARG A 153      51.528  95.156   7.259  1.00  0.00           H
ATOM   1721  CA  ARG A 153      49.636  96.063   7.263  1.00  0.00           C
ATOM   1722  HA  ARG A 153      49.392  96.153   8.421  1.00  0.00           H
ATOM   1723  C   ARG A 153      48.189  95.970   6.713  1.00  0.00           C
ATOM   1724  O   ARG A 153      47.201  96.236   7.428  1.00  0.00           O
ATOM   1725  CB  ARG A 153      50.289  97.259   6.673  1.00  0.00           C
ATOM   1726  HB2 ARG A 153      50.453  97.202   5.493  1.00  0.00           H
ATOM   1727  HB3 ARG A 153      51.343  97.394   7.215  1.00  0.00           H
ATOM   1728  CG  ARG A 153      49.566  98.503   6.878  1.00  0.00           C
ATOM   1729  HG2 ARG A 153      49.379  98.607   8.047  1.00  0.00           H
ATOM   1730  HG3 ARG A 153      48.656  98.581   6.113  1.00  0.00           H
ATOM   1731  CD  ARG A 153      50.374  99.723   6.311  1.00  0.00           C
ATOM   1732  HD2 ARG A 153      50.504  99.575   5.132  1.00  0.00           H
ATOM   1733  HD3 ARG A 153      49.634 100.658   6.326  1.00  0.00           H
ATOM   1734  NE  ARG A 153      51.539  99.836   7.135  1.00  0.00           N
ATOM   1735  HE  ARG A 153      51.082 100.620   7.892  1.00  0.00           H
ATOM   1736  CZ  ARG A 153      52.775  99.701   6.704  1.00  0.00           C
ATOM   1737  NH1 ARG A 153      53.024  99.565   5.409  1.00  0.00           N
ATOM   1738 HH11 ARG A 153      52.856 100.364   4.538  1.00  0.00           H
ATOM   1739 HH12 ARG A 153      53.934  98.924   4.986  1.00  0.00           H
ATOM   1740  NH2 ARG A 153      53.750  99.710   7.588  1.00  0.00           N
ATOM   1741 HH21 ARG A 153      54.726 100.383   7.669  1.00  0.00           H
ATOM   1742 HH22 ARG A 153      54.122  98.621   7.319  1.00  0.00           H
ATOM   1743  N   ALA A 154      48.030  95.606   5.444  1.00  0.00           N
ATOM   1744  H   ALA A 154      48.727  95.857   4.522  1.00  0.00           H
ATOM   1745  CA  ALA A 154      46.703  95.726   4.911  1.00  0.00           C
ATOM   1746  HA  ALA A 154      46.105  96.757   4.929  1.00  0.00           H
ATOM   1747  C   ALA A 154      45.847  94.714   5.685  1.00  0.00           C
ATOM   1748  O   ALA A 154      44.732  94.985   6.089  1.00  0.00           O
ATOM   1749  CB  ALA A 154      46.690  95.501   3.394  1.00  0.00           C
ATOM   1750  HB1 ALA A 154      46.674  96.591   2.874  1.00  0.00           H
ATOM   1751  HB2 ALA A 154      47.465  94.956   2.662  1.00  0.00           H
ATOM   1752  HB3 ALA A 154      45.611  95.116   3.034  1.00  0.00           H
ATOM   1753  N   LYS A 155      46.384  93.538   5.903  1.00  0.00           N
ATOM   1754  H   LYS A 155      47.442  93.263   5.463  1.00  0.00           H
ATOM   1755  CA  LYS A 155      45.714  92.545   6.668  1.00  0.00           C
ATOM   1756  HA  LYS A 155      44.608  92.592   6.239  1.00  0.00           H
ATOM   1757  C   LYS A 155      45.523  92.957   8.150  1.00  0.00           C
ATOM   1758  O   LYS A 155      44.418  92.800   8.696  1.00  0.00           O
ATOM   1759  CB  LYS A 155      46.399  91.196   6.457  1.00  0.00           C
ATOM   1760  HB2 LYS A 155      46.107  90.521   7.396  1.00  0.00           H
ATOM   1761  HB3 LYS A 155      47.588  91.105   6.460  1.00  0.00           H
ATOM   1762  CG  LYS A 155      45.776  90.437   5.241  1.00  0.00           C
ATOM   1763  HG2 LYS A 155      44.647  90.617   4.926  1.00  0.00           H
ATOM   1764  HG3 LYS A 155      45.791  89.286   5.563  1.00  0.00           H
ATOM   1765  CD  LYS A 155      46.666  90.333   4.007  1.00  0.00           C
ATOM   1766  HD2 LYS A 155      47.467  91.203   3.970  1.00  0.00           H
ATOM   1767  HD3 LYS A 155      47.190  89.271   4.110  1.00  0.00           H
ATOM   1768  CE  LYS A 155      45.922  90.571   2.637  1.00  0.00           C
ATOM   1769  HE2 LYS A 155      46.240  89.464   2.284  1.00  0.00           H
ATOM   1770  HE3 LYS A 155      46.051  90.833   1.460  1.00  0.00           H
ATOM   1771  NZ  LYS A 155      44.983  91.701   2.715  1.00  0.00           N
ATOM   1772  HZ1 LYS A 155      44.643  92.179   1.656  1.00  0.00           H
ATOM   1773  HZ2 LYS A 155      45.585  92.638   3.150  1.00  0.00           H
ATOM   1774  HZ3 LYS A 155      43.891  91.516   3.158  1.00  0.00           H
ATOM   1775  N   PHE A 156      46.535  93.560   8.775  1.00  0.00           N
ATOM   1776  H   PHE A 156      47.455  93.947   8.153  1.00  0.00           H
ATOM   1777  CA  PHE A 156      46.402  93.965  10.187  1.00  0.00           C
ATOM   1778  HA  PHE A 156      46.056  92.959  10.713  1.00  0.00           H
ATOM   1779  C   PHE A 156      45.372  95.068  10.314  1.00  0.00           C
ATOM   1780  O   PHE A 156      44.564  95.079  11.228  1.00  0.00           O
ATOM   1781  CB  PHE A 156      47.719  94.451  10.797  1.00  0.00           C
ATOM   1782  HB2 PHE A 156      47.930  95.618  10.755  1.00  0.00           H
ATOM   1783  HB3 PHE A 156      48.605  93.762  10.408  1.00  0.00           H
ATOM   1784  CG  PHE A 156      47.839  94.176  12.262  1.00  0.00           C
ATOM   1785  CD1 PHE A 156      47.676  92.876  12.764  1.00  0.00           C
ATOM   1786  HD1 PHE A 156      47.803  91.957  12.033  1.00  0.00           H
ATOM   1787  CD2 PHE A 156      48.186  95.170  13.149  1.00  0.00           C
ATOM   1788  HD2 PHE A 156      48.374  96.295  12.830  1.00  0.00           H
ATOM   1789  CE1 PHE A 156      47.809  92.581  14.162  1.00  0.00           C
ATOM   1790  HE1 PHE A 156      47.030  91.729  14.426  1.00  0.00           H
ATOM   1791  CE2 PHE A 156      48.306  94.885  14.548  1.00  0.00           C
ATOM   1792  HE2 PHE A 156      48.171  95.844  15.230  1.00  0.00           H
ATOM   1793  CZ  PHE A 156      48.140  93.585  15.030  1.00  0.00           C
ATOM   1794  HZ  PHE A 156      47.855  93.620  16.177  1.00  0.00           H
ATOM   1795  N   ARG A 157      45.401  95.994   9.384  1.00  0.00           N
ATOM   1796  H   ARG A 157      46.425  96.582   9.474  1.00  0.00           H
ATOM   1797  CA  ARG A 157      44.385  96.992   9.381  1.00  0.00           C
ATOM   1798  HA  ARG A 157      44.327  97.508  10.451  1.00  0.00           H
ATOM   1799  C   ARG A 157      42.998  96.377   9.393  1.00  0.00           C
ATOM   1800  O   ARG A 157      42.148  96.694  10.259  1.00  0.00           O
ATOM   1801  CB  ARG A 157      44.574  97.932   8.233  1.00  0.00           C
ATOM   1802  HB2 ARG A 157      44.744  97.474   7.147  1.00  0.00           H
ATOM   1803  HB3 ARG A 157      43.472  98.369   8.093  1.00  0.00           H
ATOM   1804  CG  ARG A 157      45.637  98.988   8.503  1.00  0.00           C
ATOM   1805  HG2 ARG A 157      46.764  98.750   8.800  1.00  0.00           H
ATOM   1806  HG3 ARG A 157      45.011  99.722   9.195  1.00  0.00           H
ATOM   1807  CD  ARG A 157      45.952  99.767   7.192  1.00  0.00           C
ATOM   1808  HD2 ARG A 157      45.712  99.211   6.163  1.00  0.00           H
ATOM   1809  HD3 ARG A 157      47.020 100.250   6.992  1.00  0.00           H
ATOM   1810  NE  ARG A 157      44.946 100.828   6.997  1.00  0.00           N
ATOM   1811  HE  ARG A 157      44.084 100.608   6.203  1.00  0.00           H
ATOM   1812  CZ  ARG A 157      45.064 102.047   7.523  1.00  0.00           C
ATOM   1813  NH1 ARG A 157      46.136 102.369   8.243  1.00  0.00           N
ATOM   1814 HH11 ARG A 157      46.444 101.736   9.192  1.00  0.00           H
ATOM   1815 HH12 ARG A 157      46.099 103.538   8.412  1.00  0.00           H
ATOM   1816  NH2 ARG A 157      44.129 102.952   7.325  1.00  0.00           N
ATOM   1817 HH21 ARG A 157      43.645 102.915   6.232  1.00  0.00           H
ATOM   1818 HH22 ARG A 157      43.196 103.456   7.859  1.00  0.00           H
ATOM   1819  N   GLN A 158      42.735  95.503   8.438  1.00  0.00           N
ATOM   1820  H   GLN A 158      43.311  95.497   7.407  1.00  0.00           H
ATOM   1821  CA  GLN A 158      41.439  94.886   8.402  1.00  0.00           C
ATOM   1822  HA  GLN A 158      40.619  95.737   8.235  1.00  0.00           H
ATOM   1823  C   GLN A 158      41.179  94.145   9.750  1.00  0.00           C
ATOM   1824  O   GLN A 158      40.132  94.334  10.402  1.00  0.00           O
ATOM   1825  CB  GLN A 158      41.313  93.973   7.190  1.00  0.00           C
ATOM   1826  HB2 GLN A 158      40.176  93.674   7.046  1.00  0.00           H
ATOM   1827  HB3 GLN A 158      41.852  93.070   7.733  1.00  0.00           H
ATOM   1828  CG  GLN A 158      41.440  94.597   5.778  1.00  0.00           C
ATOM   1829  HG2 GLN A 158      40.537  95.305   5.444  1.00  0.00           H
ATOM   1830  HG3 GLN A 158      42.313  95.319   5.396  1.00  0.00           H
ATOM   1831  CD  GLN A 158      41.667  93.495   4.718  1.00  0.00           C
ATOM   1832  OE1 GLN A 158      42.312  92.473   4.988  1.00  0.00           O
ATOM   1833  NE2 GLN A 158      41.136  93.685   3.525  1.00  0.00           N
ATOM   1834 HE21 GLN A 158      41.809  94.372   2.815  1.00  0.00           H
ATOM   1835 HE22 GLN A 158      40.050  93.806   3.051  1.00  0.00           H
ATOM   1836  N   ILE A 159      42.142  93.379  10.239  1.00  0.00           N
ATOM   1837  H   ILE A 159      43.256  93.720  10.063  1.00  0.00           H
ATOM   1838  CA  ILE A 159      41.892  92.687  11.512  1.00  0.00           C
ATOM   1839  HA  ILE A 159      40.901  92.032  11.436  1.00  0.00           H
ATOM   1840  C   ILE A 159      41.509  93.584  12.697  1.00  0.00           C
ATOM   1841  O   ILE A 159      40.692  93.228  13.549  1.00  0.00           O
ATOM   1842  CB  ILE A 159      43.090  91.769  11.892  1.00  0.00           C
ATOM   1843  HB  ILE A 159      44.040  92.413  12.206  1.00  0.00           H
ATOM   1844  CG1 ILE A 159      43.308  90.807  10.714  1.00  0.00           C
ATOM   1845 HG12 ILE A 159      42.392  90.072  10.914  1.00  0.00           H
ATOM   1846 HG13 ILE A 159      43.525  91.202   9.623  1.00  0.00           H
ATOM   1847  CG2 ILE A 159      42.863  91.020  13.340  1.00  0.00           C
ATOM   1848 HG21 ILE A 159      43.928  90.576  13.660  1.00  0.00           H
ATOM   1849 HG22 ILE A 159      42.058  90.141  13.378  1.00  0.00           H
ATOM   1850 HG23 ILE A 159      42.598  91.807  14.197  1.00  0.00           H
ATOM   1851  CD1 ILE A 159      44.419  89.864  10.896  1.00  0.00           C
ATOM   1852 HD11 ILE A 159      45.253  90.379  11.587  1.00  0.00           H
ATOM   1853 HD12 ILE A 159      45.060  89.553   9.929  1.00  0.00           H
ATOM   1854 HD13 ILE A 159      44.124  88.792  11.349  1.00  0.00           H
ATOM   1855  N   VAL A 160      42.151  94.732  12.787  1.00  0.00           N
ATOM   1856  H   VAL A 160      42.771  95.287  11.953  1.00  0.00           H
ATOM   1857  CA  VAL A 160      42.178  95.452  14.061  1.00  0.00           C
ATOM   1858  HA  VAL A 160      42.234  94.750  15.019  1.00  0.00           H
ATOM   1859  C   VAL A 160      40.881  96.146  14.021  1.00  0.00           C
ATOM   1860  O   VAL A 160      40.171  96.167  15.003  1.00  0.00           O
ATOM   1861  CB  VAL A 160      43.291  96.478  14.098  1.00  0.00           C
ATOM   1862  HB  VAL A 160      43.553  97.137  13.141  1.00  0.00           H
ATOM   1863  CG1 VAL A 160      42.942  97.591  15.030  1.00  0.00           C
ATOM   1864 HG11 VAL A 160      43.881  98.334  15.094  1.00  0.00           H
ATOM   1865 HG12 VAL A 160      42.845  97.204  16.162  1.00  0.00           H
ATOM   1866 HG13 VAL A 160      41.926  98.186  14.847  1.00  0.00           H
ATOM   1867  CG2 VAL A 160      44.651  95.812  14.436  1.00  0.00           C
ATOM   1868 HG21 VAL A 160      45.424  96.046  13.553  1.00  0.00           H
ATOM   1869 HG22 VAL A 160      45.189  96.172  15.441  1.00  0.00           H
ATOM   1870 HG23 VAL A 160      44.581  94.620  14.501  1.00  0.00           H
ATOM   1871  N   SER A 161      40.535  96.642  12.844  1.00  0.00           N
ATOM   1872  H   SER A 161      41.271  97.388  12.288  1.00  0.00           H
ATOM   1873  CA  SER A 161      39.278  97.316  12.644  1.00  0.00           C
ATOM   1874  HA  SER A 161      39.072  98.192  13.421  1.00  0.00           H
ATOM   1875  C   SER A 161      38.148  96.378  12.799  1.00  0.00           C
ATOM   1876  O   SER A 161      37.121  96.766  13.241  1.00  0.00           O
ATOM   1877  CB  SER A 161      39.198  97.913  11.263  1.00  0.00           C
ATOM   1878  HB2 SER A 161      39.155  97.241  10.283  1.00  0.00           H
ATOM   1879  HB3 SER A 161      39.888  98.852  10.998  1.00  0.00           H
ATOM   1880  OG  SER A 161      37.898  98.416  11.040  1.00  0.00           O
ATOM   1881  HG  SER A 161      37.880  99.534  11.449  1.00  0.00           H
ATOM   1882  N   ALA A 162      38.272  95.137  12.417  1.00  0.00           N
ATOM   1883  H   ALA A 162      39.263  94.634  12.034  1.00  0.00           H
ATOM   1884  CA  ALA A 162      37.117  94.296  12.585  1.00  0.00           C
ATOM   1885  HA  ALA A 162      36.110  94.745  12.147  1.00  0.00           H
ATOM   1886  C   ALA A 162      36.944  94.015  14.104  1.00  0.00           C
ATOM   1887  O   ALA A 162      35.843  94.025  14.629  1.00  0.00           O
ATOM   1888  CB  ALA A 162      37.270  92.990  11.766  1.00  0.00           C
ATOM   1889  HB1 ALA A 162      37.914  92.300  12.505  1.00  0.00           H
ATOM   1890  HB2 ALA A 162      37.831  93.134  10.725  1.00  0.00           H
ATOM   1891  HB3 ALA A 162      36.194  92.492  11.665  1.00  0.00           H
ATOM   1892  N   VAL A 163      38.042  93.753  14.807  1.00  0.00           N
ATOM   1893  H   VAL A 163      39.080  94.142  14.412  1.00  0.00           H
ATOM   1894  CA  VAL A 163      37.997  93.376  16.230  1.00  0.00           C
ATOM   1895  HA  VAL A 163      37.146  92.548  16.222  1.00  0.00           H
ATOM   1896  C   VAL A 163      37.467  94.535  17.061  1.00  0.00           C
ATOM   1897  O   VAL A 163      36.577  94.386  17.876  1.00  0.00           O
ATOM   1898  CB  VAL A 163      39.367  92.946  16.682  1.00  0.00           C
ATOM   1899  HB  VAL A 163      40.326  93.529  16.286  1.00  0.00           H
ATOM   1900  CG1 VAL A 163      39.490  92.992  18.133  1.00  0.00           C
ATOM   1901 HG11 VAL A 163      40.422  93.699  18.386  1.00  0.00           H
ATOM   1902 HG12 VAL A 163      38.542  93.296  18.793  1.00  0.00           H
ATOM   1903 HG13 VAL A 163      39.831  91.985  18.695  1.00  0.00           H
ATOM   1904  CG2 VAL A 163      39.611  91.555  16.232  1.00  0.00           C
ATOM   1905 HG21 VAL A 163      39.777  90.792  17.141  1.00  0.00           H
ATOM   1906 HG22 VAL A 163      40.461  91.423  15.401  1.00  0.00           H
ATOM   1907 HG23 VAL A 163      38.674  91.027  15.700  1.00  0.00           H
ATOM   1908  N   GLN A 164      37.954  95.714  16.768  1.00  0.00           N
ATOM   1909  H   GLN A 164      39.134  95.733  16.864  1.00  0.00           H
ATOM   1910  CA  GLN A 164      37.423  96.931  17.403  1.00  0.00           C
ATOM   1911  HA  GLN A 164      37.407  96.857  18.591  1.00  0.00           H
ATOM   1912  C   GLN A 164      35.925  97.060  17.205  1.00  0.00           C
ATOM   1913  O   GLN A 164      35.181  97.385  18.158  1.00  0.00           O
ATOM   1914  CB  GLN A 164      38.081  98.182  16.815  1.00  0.00           C
ATOM   1915  HB2 GLN A 164      39.261  98.012  16.781  1.00  0.00           H
ATOM   1916  HB3 GLN A 164      37.701  98.505  15.732  1.00  0.00           H
ATOM   1917  CG  GLN A 164      37.932  99.341  17.705  1.00  0.00           C
ATOM   1918  HG2 GLN A 164      37.695  99.105  18.850  1.00  0.00           H
ATOM   1919  HG3 GLN A 164      38.784 100.168  17.806  1.00  0.00           H
ATOM   1920  CD  GLN A 164      36.678 100.156  17.412  1.00  0.00           C
ATOM   1921  OE1 GLN A 164      35.822  99.822  16.555  1.00  0.00           O
ATOM   1922  NE2 GLN A 164      36.584 101.262  18.094  1.00  0.00           N
ATOM   1923 HE21 GLN A 164      36.820 101.338  19.258  1.00  0.00           H
ATOM   1924 HE22 GLN A 164      35.491 101.727  18.191  1.00  0.00           H
ATOM   1925  N   TYR A 165      35.504  96.854  15.957  1.00  0.00           N
ATOM   1926  H   TYR A 165      36.303  96.633  15.117  1.00  0.00           H
ATOM   1927  CA  TYR A 165      34.175  97.064  15.622  1.00  0.00           C
ATOM   1928  HA  TYR A 165      33.752  98.108  16.004  1.00  0.00           H
ATOM   1929  C   TYR A 165      33.276  96.075  16.364  1.00  0.00           C
ATOM   1930  O   TYR A 165      32.249  96.468  16.925  1.00  0.00           O
ATOM   1931  CB  TYR A 165      34.028  96.978  14.147  1.00  0.00           C
ATOM   1932  HB2 TYR A 165      34.581  97.953  13.742  1.00  0.00           H
ATOM   1933  HB3 TYR A 165      34.447  96.060  13.520  1.00  0.00           H
ATOM   1934  CG  TYR A 165      32.572  96.827  13.699  1.00  0.00           C
ATOM   1935  CD1 TYR A 165      31.839  97.903  13.324  1.00  0.00           C
ATOM   1936  HD1 TYR A 165      31.961  98.943  13.885  1.00  0.00           H
ATOM   1937  CD2 TYR A 165      31.978  95.617  13.634  1.00  0.00           C
ATOM   1938  HD2 TYR A 165      32.434  94.610  14.056  1.00  0.00           H
ATOM   1939  CE1 TYR A 165      30.579  97.763  12.909  1.00  0.00           C
ATOM   1940  HE1 TYR A 165      29.940  98.753  13.066  1.00  0.00           H
ATOM   1941  CE2 TYR A 165      30.704  95.497  13.254  1.00  0.00           C
ATOM   1942  HE2 TYR A 165      30.022  94.775  13.893  1.00  0.00           H
ATOM   1943  CZ  TYR A 165      30.014  96.573  12.893  1.00  0.00           C
ATOM   1944  OH  TYR A 165      28.723  96.448  12.430  1.00  0.00           O
ATOM   1945  HH  TYR A 165      28.145  97.439  12.706  1.00  0.00           H
ATOM   1946  N   CYS A 166      33.681  94.818  16.458  1.00  0.00           N
ATOM   1947  H   CYS A 166      34.689  94.279  16.173  1.00  0.00           H
ATOM   1948  CA  CYS A 166      32.825  93.837  17.155  1.00  0.00           C
ATOM   1949  HA  CYS A 166      31.947  93.604  16.391  1.00  0.00           H
ATOM   1950  C   CYS A 166      32.451  94.376  18.485  1.00  0.00           C
ATOM   1951  O   CYS A 166      31.312  94.325  18.866  1.00  0.00           O
ATOM   1952  CB  CYS A 166      33.525  92.512  17.367  1.00  0.00           C
ATOM   1953  HB2 CYS A 166      34.666  92.536  17.684  1.00  0.00           H
ATOM   1954  HB3 CYS A 166      32.972  91.860  18.193  1.00  0.00           H
ATOM   1955  SG  CYS A 166      33.557  91.553  15.871  1.00  0.00           S
ATOM   1956  HG  CYS A 166      34.175  90.923  15.090  1.00  0.00           H
ATOM   1957  N   HIS A 167      33.445  94.955  19.146  1.00  0.00           N
ATOM   1958  H   HIS A 167      34.602  94.856  18.922  1.00  0.00           H
ATOM   1959  CA  HIS A 167      33.322  95.446  20.513  1.00  0.00           C
ATOM   1960  HA  HIS A 167      32.912  94.601  21.247  1.00  0.00           H
ATOM   1961  C   HIS A 167      32.309  96.562  20.591  1.00  0.00           C
ATOM   1962  O   HIS A 167      31.472  96.499  21.459  1.00  0.00           O
ATOM   1963  CB  HIS A 167      34.648  95.898  21.063  1.00  0.00           C
ATOM   1964  HB2 HIS A 167      34.145  96.670  21.848  1.00  0.00           H
ATOM   1965  HB3 HIS A 167      35.609  96.628  21.095  1.00  0.00           H
ATOM   1966  CG  HIS A 167      35.504  94.772  21.524  1.00  0.00           C
ATOM   1967  ND1 HIS A 167      35.174  94.005  22.616  1.00  0.00           N
ATOM   1968  CD2 HIS A 167      36.691  94.293  21.061  1.00  0.00           C
ATOM   1969  HD2 HIS A 167      37.407  95.086  20.560  1.00  0.00           H
ATOM   1970  CE1 HIS A 167      36.107  93.079  22.801  1.00  0.00           C
ATOM   1971  HE1 HIS A 167      35.911  92.703  23.910  1.00  0.00           H
ATOM   1972  NE2 HIS A 167      37.037  93.229  21.869  1.00  0.00           N
ATOM   1973  HE2 HIS A 167      38.068  93.227  22.445  1.00  0.00           H
ATOM   1974  N   GLN A 168      32.364  97.537  19.674  1.00  0.00           N
ATOM   1975  H   GLN A 168      33.399  98.124  19.677  1.00  0.00           H
ATOM   1976  CA  GLN A 168      31.333  98.498  19.529  1.00  0.00           C
ATOM   1977  HA  GLN A 168      31.234  99.219  20.478  1.00  0.00           H
ATOM   1978  C   GLN A 168      29.988  97.745  19.475  1.00  0.00           C
ATOM   1979  O   GLN A 168      28.983  98.290  19.884  1.00  0.00           O
ATOM   1980  CB  GLN A 168      31.467  99.175  18.187  1.00  0.00           C
ATOM   1981  HB2 GLN A 168      31.336  98.675  17.115  1.00  0.00           H
ATOM   1982  HB3 GLN A 168      30.460  99.828  18.259  1.00  0.00           H
ATOM   1983  CG  GLN A 168      32.462 100.307  17.959  1.00  0.00           C
ATOM   1984  HG2 GLN A 168      33.539 100.217  18.453  1.00  0.00           H
ATOM   1985  HG3 GLN A 168      32.012 101.275  18.503  1.00  0.00           H
ATOM   1986  CD  GLN A 168      32.346 100.980  16.467  1.00  0.00           C
ATOM   1987  OE1 GLN A 168      31.197 101.298  15.989  1.00  0.00           O
ATOM   1988  NE2 GLN A 168      33.526 101.175  15.763  1.00  0.00           N
ATOM   1989 HE21 GLN A 168      33.567 102.365  15.809  1.00  0.00           H
ATOM   1990 HE22 GLN A 168      34.078 100.408  15.060  1.00  0.00           H
ATOM   1991  N   LYS A 169      29.896  96.521  18.962  1.00  0.00           N
ATOM   1992  H   LYS A 169      30.775  96.275  18.218  1.00  0.00           H
ATOM   1993  CA  LYS A 169      28.559  96.053  18.600  1.00  0.00           C
ATOM   1994  HA  LYS A 169      27.689  96.838  18.837  1.00  0.00           H
ATOM   1995  C   LYS A 169      27.882  95.021  19.531  1.00  0.00           C
ATOM   1996  O   LYS A 169      26.669  94.976  19.696  1.00  0.00           O
ATOM   1997  CB  LYS A 169      28.520  95.648  17.107  1.00  0.00           C
ATOM   1998  HB2 LYS A 169      29.441  95.015  16.695  1.00  0.00           H
ATOM   1999  HB3 LYS A 169      27.611  94.875  17.148  1.00  0.00           H
ATOM   2000  CG  LYS A 169      28.460  96.881  16.232  1.00  0.00           C
ATOM   2001  HG2 LYS A 169      29.451  97.210  15.656  1.00  0.00           H
ATOM   2002  HG3 LYS A 169      28.223  97.879  16.850  1.00  0.00           H
ATOM   2003  CD  LYS A 169      27.259  96.780  15.321  1.00  0.00           C
ATOM   2004  HD2 LYS A 169      26.442  96.303  16.053  1.00  0.00           H
ATOM   2005  HD3 LYS A 169      27.386  96.052  14.395  1.00  0.00           H
ATOM   2006  CE  LYS A 169      26.355  98.015  15.232  1.00  0.00           C
ATOM   2007  HE2 LYS A 169      27.104  98.720  14.617  1.00  0.00           H
ATOM   2008  HE3 LYS A 169      26.226  98.956  15.981  1.00  0.00           H
ATOM   2009  NZ  LYS A 169      24.943  97.548  15.006  1.00  0.00           N
ATOM   2010  HZ1 LYS A 169      23.955  96.886  14.883  1.00  0.00           H
ATOM   2011  HZ2 LYS A 169      24.703  98.271  14.074  1.00  0.00           H
ATOM   2012  HZ3 LYS A 169      24.405  97.971  16.001  1.00  0.00           H
ATOM   2013  N   TYR A 170      28.672  94.157  20.114  1.00  0.00           N
ATOM   2014  H   TYR A 170      29.687  94.699  20.390  1.00  0.00           H
ATOM   2015  CA  TYR A 170      28.200  93.302  21.167  1.00  0.00           C
ATOM   2016  HA  TYR A 170      27.318  93.838  21.770  1.00  0.00           H
ATOM   2017  C   TYR A 170      29.321  93.166  22.176  1.00  0.00           C
ATOM   2018  O   TYR A 170      30.366  93.739  22.025  1.00  0.00           O
ATOM   2019  CB  TYR A 170      27.767  91.932  20.622  1.00  0.00           C
ATOM   2020  HB2 TYR A 170      27.230  91.233  21.423  1.00  0.00           H
ATOM   2021  HB3 TYR A 170      26.862  92.264  19.920  1.00  0.00           H
ATOM   2022  CG  TYR A 170      28.856  91.183  19.838  1.00  0.00           C
ATOM   2023  CD1 TYR A 170      29.412  91.724  18.643  1.00  0.00           C
ATOM   2024  HD1 TYR A 170      28.837  92.579  18.065  1.00  0.00           H
ATOM   2025  CD2 TYR A 170      29.333  89.947  20.299  1.00  0.00           C
ATOM   2026  HD2 TYR A 170      29.056  89.429  21.332  1.00  0.00           H
ATOM   2027  CE1 TYR A 170      30.402  91.023  17.965  1.00  0.00           C
ATOM   2028  HE1 TYR A 170      30.982  91.400  17.005  1.00  0.00           H
ATOM   2029  CE2 TYR A 170      30.289  89.262  19.629  1.00  0.00           C
ATOM   2030  HE2 TYR A 170      30.748  88.307  20.161  1.00  0.00           H
ATOM   2031  CZ  TYR A 170      30.823  89.771  18.449  1.00  0.00           C
ATOM   2032  OH  TYR A 170      31.792  89.026  17.779  1.00  0.00           O
ATOM   2033  HH  TYR A 170      32.831  89.519  18.054  1.00  0.00           H
ATOM   2034  N   ILE A 171      29.062  92.379  23.201  1.00  0.00           N
ATOM   2035  H   ILE A 171      27.931  92.103  23.447  1.00  0.00           H
ATOM   2036  CA  ILE A 171      29.971  92.118  24.276  1.00  0.00           C
ATOM   2037  HA  ILE A 171      30.666  93.082  24.386  1.00  0.00           H
ATOM   2038  C   ILE A 171      30.638  90.789  23.976  1.00  0.00           C
ATOM   2039  O   ILE A 171      29.991  89.762  23.875  1.00  0.00           O
ATOM   2040  CB  ILE A 171      29.222  92.081  25.670  1.00  0.00           C
ATOM   2041  HB  ILE A 171      28.344  91.275  25.718  1.00  0.00           H
ATOM   2042  CG1 ILE A 171      28.611  93.488  25.964  1.00  0.00           C
ATOM   2043 HG12 ILE A 171      28.256  94.186  25.060  1.00  0.00           H
ATOM   2044 HG13 ILE A 171      29.306  94.230  26.597  1.00  0.00           H
ATOM   2045  CG2 ILE A 171      30.210  91.736  26.782  1.00  0.00           C
ATOM   2046 HG21 ILE A 171      29.858  92.183  27.844  1.00  0.00           H
ATOM   2047 HG22 ILE A 171      31.320  92.190  26.728  1.00  0.00           H
ATOM   2048 HG23 ILE A 171      30.311  90.572  27.028  1.00  0.00           H
ATOM   2049  CD1 ILE A 171      27.236  93.521  26.752  1.00  0.00           C
ATOM   2050 HD11 ILE A 171      26.944  94.637  27.090  1.00  0.00           H
ATOM   2051 HD12 ILE A 171      26.298  93.146  26.105  1.00  0.00           H
ATOM   2052 HD13 ILE A 171      27.180  92.917  27.787  1.00  0.00           H
ATOM   2053  N   VAL A 172      31.956  90.824  23.883  1.00  0.00           N
ATOM   2054  H   VAL A 172      32.531  91.752  24.357  1.00  0.00           H
ATOM   2055  CA  VAL A 172      32.656  89.662  23.481  1.00  0.00           C
ATOM   2056  HA  VAL A 172      31.950  88.987  22.800  1.00  0.00           H
ATOM   2057  C   VAL A 172      33.036  89.014  24.764  1.00  0.00           C
ATOM   2058  O   VAL A 172      33.645  89.657  25.564  1.00  0.00           O
ATOM   2059  CB  VAL A 172      33.936  90.058  22.722  1.00  0.00           C
ATOM   2060  HB  VAL A 172      34.578  90.772  23.427  1.00  0.00           H
ATOM   2061  CG1 VAL A 172      34.708  88.826  22.367  1.00  0.00           C
ATOM   2062 HG11 VAL A 172      35.427  88.586  23.292  1.00  0.00           H
ATOM   2063 HG12 VAL A 172      35.543  89.214  21.596  1.00  0.00           H
ATOM   2064 HG13 VAL A 172      34.176  87.955  21.758  1.00  0.00           H
ATOM   2065  CG2 VAL A 172      33.597  90.837  21.514  1.00  0.00           C
ATOM   2066 HG21 VAL A 172      34.192  91.869  21.394  1.00  0.00           H
ATOM   2067 HG22 VAL A 172      32.448  91.172  21.422  1.00  0.00           H
ATOM   2068 HG23 VAL A 172      33.761  90.217  20.500  1.00  0.00           H
ATOM   2069  N   HIS A 173      32.704  87.744  24.942  1.00  0.00           N
ATOM   2070  H   HIS A 173      31.918  87.121  24.305  1.00  0.00           H
ATOM   2071  CA  HIS A 173      33.145  86.963  26.127  1.00  0.00           C
ATOM   2072  HA  HIS A 173      33.543  87.667  27.003  1.00  0.00           H
ATOM   2073  C   HIS A 173      34.293  85.932  25.929  1.00  0.00           C
ATOM   2074  O   HIS A 173      34.604  85.230  26.913  1.00  0.00           O
ATOM   2075  CB  HIS A 173      31.992  86.175  26.813  1.00  0.00           C
ATOM   2076  HB2 HIS A 173      31.809  85.021  26.581  1.00  0.00           H
ATOM   2077  HB3 HIS A 173      32.106  86.217  28.003  1.00  0.00           H
ATOM   2078  CG  HIS A 173      30.630  86.781  26.676  1.00  0.00           C
ATOM   2079  ND1 HIS A 173      30.275  87.975  27.277  1.00  0.00           N
ATOM   2080  HD1 HIS A 173      30.647  88.331  28.350  1.00  0.00           H
ATOM   2081  CD2 HIS A 173      29.515  86.318  26.069  1.00  0.00           C
ATOM   2082  HD2 HIS A 173      28.997  85.479  25.412  1.00  0.00           H
ATOM   2083  CE1 HIS A 173      29.011  88.241  27.011  1.00  0.00           C
ATOM   2084  HE1 HIS A 173      28.096  88.678  27.629  1.00  0.00           H
ATOM   2085  NE2 HIS A 173      28.525  87.245  26.288  1.00  0.00           N
ATOM   2086  N   ARG A 174      34.931  85.803  24.745  1.00  0.00           N
ATOM   2087  H   ARG A 174      34.951  86.824  24.160  1.00  0.00           H
ATOM   2088  CA  ARG A 174      36.063  84.850  24.666  1.00  0.00           C
ATOM   2089  HA  ARG A 174      36.539  84.735  25.752  1.00  0.00           H
ATOM   2090  C   ARG A 174      37.096  85.290  23.728  1.00  0.00           C
ATOM   2091  O   ARG A 174      36.849  86.172  22.924  1.00  0.00           O
ATOM   2092  CB  ARG A 174      35.594  83.483  24.192  1.00  0.00           C
ATOM   2093  HB2 ARG A 174      35.197  83.511  23.071  1.00  0.00           H
ATOM   2094  HB3 ARG A 174      36.494  82.714  24.310  1.00  0.00           H
ATOM   2095  CG  ARG A 174      34.577  82.807  25.090  1.00  0.00           C
ATOM   2096  HG2 ARG A 174      35.187  82.304  25.996  1.00  0.00           H
ATOM   2097  HG3 ARG A 174      33.770  83.313  25.817  1.00  0.00           H
ATOM   2098  CD  ARG A 174      33.822  81.698  24.400  1.00  0.00           C
ATOM   2099  HD2 ARG A 174      34.690  80.905  24.670  1.00  0.00           H
ATOM   2100  HD3 ARG A 174      33.501  80.846  23.615  1.00  0.00           H
ATOM   2101  NE  ARG A 174      32.451  82.171  24.264  1.00  0.00           N
ATOM   2102  HE  ARG A 174      32.215  83.278  23.914  1.00  0.00           H
ATOM   2103  CZ  ARG A 174      31.416  81.679  24.932  1.00  0.00           C
ATOM   2104  NH1 ARG A 174      31.597  80.633  25.763  1.00  0.00           N
ATOM   2105 HH11 ARG A 174      30.912  80.648  26.741  1.00  0.00           H
ATOM   2106 HH12 ARG A 174      32.215  79.624  25.903  1.00  0.00           H
ATOM   2107  NH2 ARG A 174      30.220  82.223  24.728  1.00  0.00           N
ATOM   2108 HH21 ARG A 174      29.781  82.554  25.788  1.00  0.00           H
ATOM   2109 HH22 ARG A 174      29.310  82.492  24.010  1.00  0.00           H
ATOM   2110  N   ASP A 175      38.256  84.640  23.757  1.00  0.00           N
ATOM   2111  H   ASP A 175      38.467  83.841  24.610  1.00  0.00           H
ATOM   2112  CA  ASP A 175      39.388  85.303  23.107  1.00  0.00           C
ATOM   2113  HA  ASP A 175      39.257  86.464  23.310  1.00  0.00           H
ATOM   2114  C   ASP A 175      39.345  85.209  21.589  1.00  0.00           C
ATOM   2115  O   ASP A 175      38.772  84.289  21.060  1.00  0.00           O
ATOM   2116  CB  ASP A 175      40.772  84.933  23.696  1.00  0.00           C
ATOM   2117  HB2 ASP A 175      41.253  85.670  24.496  1.00  0.00           H
ATOM   2118  HB3 ASP A 175      41.666  84.668  22.950  1.00  0.00           H
ATOM   2119  CG  ASP A 175      40.781  83.590  24.478  1.00  0.00           C
ATOM   2120  OD1 ASP A 175      41.077  82.528  23.835  1.00  0.00           O
ATOM   2121  OD2 ASP A 175      40.563  83.631  25.766  1.00  0.00           O
ATOM   2122  N   LEU A 176      39.947  86.158  20.895  1.00  0.00           N
ATOM   2123  H   LEU A 176      40.609  86.937  21.503  1.00  0.00           H
ATOM   2124  CA  LEU A 176      40.137  85.971  19.508  1.00  0.00           C
ATOM   2125  HA  LEU A 176      39.030  85.775  19.128  1.00  0.00           H
ATOM   2126  C   LEU A 176      40.890  84.660  19.328  1.00  0.00           C
ATOM   2127  O   LEU A 176      41.828  84.379  20.043  1.00  0.00           O
ATOM   2128  CB  LEU A 176      40.974  87.103  19.015  1.00  0.00           C
ATOM   2129  HB2 LEU A 176      40.590  88.137  19.477  1.00  0.00           H
ATOM   2130  HB3 LEU A 176      42.071  86.860  19.429  1.00  0.00           H
ATOM   2131  CG  LEU A 176      41.129  87.265  17.512  1.00  0.00           C
ATOM   2132  HG  LEU A 176      41.727  86.321  17.097  1.00  0.00           H
ATOM   2133  CD1 LEU A 176      39.751  87.370  16.819  1.00  0.00           C
ATOM   2134 HD11 LEU A 176      39.837  87.924  15.762  1.00  0.00           H
ATOM   2135 HD12 LEU A 176      39.052  86.417  16.659  1.00  0.00           H
ATOM   2136 HD13 LEU A 176      39.043  88.140  17.402  1.00  0.00           H
ATOM   2137  CD2 LEU A 176      41.970  88.536  17.419  1.00  0.00           C
ATOM   2138 HD21 LEU A 176      41.474  89.446  16.821  1.00  0.00           H
ATOM   2139 HD22 LEU A 176      42.440  88.961  18.438  1.00  0.00           H
ATOM   2140 HD23 LEU A 176      42.845  88.146  16.692  1.00  0.00           H
ATOM   2141  N   LYS A 177      40.460  83.849  18.372  1.00  0.00           N
ATOM   2142  H   LYS A 177      39.854  84.319  17.476  1.00  0.00           H
ATOM   2143  CA  LYS A 177      40.970  82.496  18.218  1.00  0.00           C
ATOM   2144  HA  LYS A 177      41.907  82.352  18.939  1.00  0.00           H
ATOM   2145  C   LYS A 177      41.399  82.354  16.801  1.00  0.00           C
ATOM   2146  O   LYS A 177      40.878  83.035  15.928  1.00  0.00           O
ATOM   2147  CB  LYS A 177      39.868  81.477  18.506  1.00  0.00           C
ATOM   2148  HB2 LYS A 177      40.275  80.407  18.171  1.00  0.00           H
ATOM   2149  HB3 LYS A 177      38.803  81.649  18.008  1.00  0.00           H
ATOM   2150  CG  LYS A 177      39.662  81.137  19.967  1.00  0.00           C
ATOM   2151  HG2 LYS A 177      39.811  82.154  20.567  1.00  0.00           H
ATOM   2152  HG3 LYS A 177      40.507  80.442  20.456  1.00  0.00           H
ATOM   2153  CD  LYS A 177      38.396  80.330  20.160  1.00  0.00           C
ATOM   2154  HD2 LYS A 177      37.346  80.630  19.670  1.00  0.00           H
ATOM   2155  HD3 LYS A 177      38.533  79.189  19.813  1.00  0.00           H
ATOM   2156  CE  LYS A 177      38.103  80.201  21.654  1.00  0.00           C
ATOM   2157  HE2 LYS A 177      38.891  79.447  22.147  1.00  0.00           H
ATOM   2158  HE3 LYS A 177      37.069  79.620  21.788  1.00  0.00           H
ATOM   2159  NZ  LYS A 177      37.998  81.535  22.398  1.00  0.00           N
ATOM   2160  HZ1 LYS A 177      37.587  81.003  23.395  1.00  0.00           H
ATOM   2161  HZ2 LYS A 177      39.057  81.897  22.816  1.00  0.00           H
ATOM   2162  HZ3 LYS A 177      37.187  82.183  21.808  1.00  0.00           H
ATOM   2163  N   ALA A 178      42.330  81.459  16.547  1.00  0.00           N
ATOM   2164  H   ALA A 178      42.935  80.917  17.405  1.00  0.00           H
ATOM   2165  CA  ALA A 178      42.830  81.253  15.203  1.00  0.00           C
ATOM   2166  HA  ALA A 178      43.348  82.261  14.848  1.00  0.00           H
ATOM   2167  C   ALA A 178      41.733  80.931  14.209  1.00  0.00           C
ATOM   2168  O   ALA A 178      41.748  81.430  13.043  1.00  0.00           O
ATOM   2169  CB  ALA A 178      43.877  80.148  15.187  1.00  0.00           C
ATOM   2170  HB1 ALA A 178      44.042  79.713  14.078  1.00  0.00           H
ATOM   2171  HB2 ALA A 178      44.987  80.376  15.569  1.00  0.00           H
ATOM   2172  HB3 ALA A 178      43.530  79.125  15.710  1.00  0.00           H
ATOM   2173  N   GLU A 179      40.795  80.089  14.655  1.00  0.00           N
ATOM   2174  H   GLU A 179      40.881  79.706  15.767  1.00  0.00           H
ATOM   2175  CA  GLU A 179      39.706  79.669  13.759  1.00  0.00           C
ATOM   2176  HA  GLU A 179      40.057  79.307  12.686  1.00  0.00           H
ATOM   2177  C   GLU A 179      38.807  80.866  13.417  1.00  0.00           C
ATOM   2178  O   GLU A 179      38.075  80.798  12.428  1.00  0.00           O
ATOM   2179  CB  GLU A 179      38.916  78.404  14.227  1.00  0.00           C
ATOM   2180  HB2 GLU A 179      38.078  78.240  13.394  1.00  0.00           H
ATOM   2181  HB3 GLU A 179      39.592  77.420  14.191  1.00  0.00           H
ATOM   2182  CG  GLU A 179      38.494  78.277  15.732  1.00  0.00           C
ATOM   2183  HG2 GLU A 179      37.400  77.809  15.547  1.00  0.00           H
ATOM   2184  HG3 GLU A 179      38.122  78.978  16.627  1.00  0.00           H
ATOM   2185  CD  GLU A 179      39.616  77.654  16.690  1.00  0.00           C
ATOM   2186  OE1 GLU A 179      39.227  76.899  17.647  1.00  0.00           O
ATOM   2187  OE2 GLU A 179      40.855  77.935  16.513  1.00  0.00           O
ATOM   2188  N   ASN A 180      38.880  81.950  14.205  1.00  0.00           N
ATOM   2189  H   ASN A 180      38.714  81.522  15.296  1.00  0.00           H
ATOM   2190  CA  ASN A 180      38.178  83.183  13.867  1.00  0.00           C
ATOM   2191  HA  ASN A 180      37.166  82.836  13.346  1.00  0.00           H
ATOM   2192  C   ASN A 180      38.792  84.065  12.725  1.00  0.00           C
ATOM   2193  O   ASN A 180      38.113  85.018  12.244  1.00  0.00           O
ATOM   2194  CB  ASN A 180      38.017  84.075  15.092  1.00  0.00           C
ATOM   2195  HB2 ASN A 180      39.105  84.522  15.254  1.00  0.00           H
ATOM   2196  HB3 ASN A 180      37.255  84.975  14.926  1.00  0.00           H
ATOM   2197  CG  ASN A 180      37.334  83.404  16.262  1.00  0.00           C
ATOM   2198  OD1 ASN A 180      37.783  83.541  17.430  1.00  0.00           O
ATOM   2199  ND2 ASN A 180      36.228  82.719  15.994  1.00  0.00           N
ATOM   2200 HD21 ASN A 180      36.050  81.547  16.121  1.00  0.00           H
ATOM   2201 HD22 ASN A 180      35.203  83.273  16.182  1.00  0.00           H
ATOM   2202  N   LEU A 181      40.044  83.806  12.327  1.00  0.00           N
ATOM   2203  H   LEU A 181      40.669  82.877  12.684  1.00  0.00           H
ATOM   2204  CA  LEU A 181      40.695  84.698  11.384  1.00  0.00           C
ATOM   2205  HA  LEU A 181      40.080  85.696  11.206  1.00  0.00           H
ATOM   2206  C   LEU A 181      40.818  84.086   9.993  1.00  0.00           C
ATOM   2207  O   LEU A 181      41.811  83.361   9.718  1.00  0.00           O
ATOM   2208  CB  LEU A 181      42.075  85.138  11.855  1.00  0.00           C
ATOM   2209  HB2 LEU A 181      42.705  84.149  11.679  1.00  0.00           H
ATOM   2210  HB3 LEU A 181      42.442  86.113  11.275  1.00  0.00           H
ATOM   2211  CG  LEU A 181      42.173  85.449  13.322  1.00  0.00           C
ATOM   2212  HG  LEU A 181      41.771  84.613  14.070  1.00  0.00           H
ATOM   2213  CD1 LEU A 181      43.609  85.528  13.655  1.00  0.00           C
ATOM   2214 HD11 LEU A 181      44.122  84.458  13.487  1.00  0.00           H
ATOM   2215 HD12 LEU A 181      43.664  85.626  14.846  1.00  0.00           H
ATOM   2216 HD13 LEU A 181      44.325  86.223  12.994  1.00  0.00           H
ATOM   2217  CD2 LEU A 181      41.538  86.740  13.496  1.00  0.00           C
ATOM   2218 HD21 LEU A 181      41.130  86.586  14.607  1.00  0.00           H
ATOM   2219 HD22 LEU A 181      40.792  87.429  12.892  1.00  0.00           H
ATOM   2220 HD23 LEU A 181      42.460  87.510  13.515  1.00  0.00           H
ATOM   2221  N   LEU A 182      39.860  84.375   9.116  1.00  0.00           N
ATOM   2222  H   LEU A 182      39.254  85.382   9.218  1.00  0.00           H
ATOM   2223  CA  LEU A 182      39.887  83.745   7.817  1.00  0.00           C
ATOM   2224  HA  LEU A 182      40.796  82.995   7.710  1.00  0.00           H
ATOM   2225  C   LEU A 182      40.295  84.724   6.720  1.00  0.00           C
ATOM   2226  O   LEU A 182      40.291  85.944   6.918  1.00  0.00           O
ATOM   2227  CB  LEU A 182      38.505  83.145   7.471  1.00  0.00           C
ATOM   2228  HB2 LEU A 182      38.713  82.260   6.705  1.00  0.00           H
ATOM   2229  HB3 LEU A 182      37.771  83.948   7.008  1.00  0.00           H
ATOM   2230  CG  LEU A 182      37.661  82.548   8.626  1.00  0.00           C
ATOM   2231  HG  LEU A 182      37.687  83.103   9.682  1.00  0.00           H
ATOM   2232  CD1 LEU A 182      36.106  82.359   8.343  1.00  0.00           C
ATOM   2233 HD11 LEU A 182      35.873  83.494   8.323  1.00  0.00           H
ATOM   2234 HD12 LEU A 182      36.269  81.241   7.966  1.00  0.00           H
ATOM   2235 HD13 LEU A 182      34.918  82.168   8.193  1.00  0.00           H
ATOM   2236  CD2 LEU A 182      38.335  81.245   9.078  1.00  0.00           C
ATOM   2237 HD21 LEU A 182      37.951  80.264   8.490  1.00  0.00           H
ATOM   2238 HD22 LEU A 182      37.974  80.923  10.172  1.00  0.00           H
ATOM   2239 HD23 LEU A 182      39.495  81.097   8.851  1.00  0.00           H
ATOM   2240  N   LEU A 183      40.593  84.177   5.536  1.00  0.00           N
ATOM   2241  H   LEU A 183      40.883  83.087   5.172  1.00  0.00           H
ATOM   2242  CA  LEU A 183      40.812  84.953   4.325  1.00  0.00           C
ATOM   2243  HA  LEU A 183      40.406  86.032   4.601  1.00  0.00           H
ATOM   2244  C   LEU A 183      39.828  84.546   3.247  1.00  0.00           C
ATOM   2245  O   LEU A 183      39.430  83.381   3.107  1.00  0.00           O
ATOM   2246  CB  LEU A 183      42.251  84.790   3.901  1.00  0.00           C
ATOM   2247  HB2 LEU A 183      42.305  85.375   2.862  1.00  0.00           H
ATOM   2248  HB3 LEU A 183      42.494  83.670   3.557  1.00  0.00           H
ATOM   2249  CG  LEU A 183      43.263  85.338   4.938  1.00  0.00           C
ATOM   2250  HG  LEU A 183      42.718  85.194   5.980  1.00  0.00           H
ATOM   2251  CD1 LEU A 183      44.539  84.501   4.889  1.00  0.00           C
ATOM   2252 HD11 LEU A 183      44.310  83.328   4.969  1.00  0.00           H
ATOM   2253 HD12 LEU A 183      45.408  84.871   5.626  1.00  0.00           H
ATOM   2254 HD13 LEU A 183      45.097  84.682   3.837  1.00  0.00           H
ATOM   2255  CD2 LEU A 183      43.523  86.891   4.746  1.00  0.00           C
ATOM   2256 HD21 LEU A 183      42.649  87.487   4.195  1.00  0.00           H
ATOM   2257 HD22 LEU A 183      44.447  86.964   3.978  1.00  0.00           H
ATOM   2258 HD23 LEU A 183      44.016  87.308   5.742  1.00  0.00           H
ATOM   2259  N   ASP A 184      39.372  85.517   2.491  1.00  0.00           N
ATOM   2260  H   ASP A 184      39.498  86.686   2.425  1.00  0.00           H
ATOM   2261  CA  ASP A 184      38.499  85.188   1.361  1.00  0.00           C
ATOM   2262  HA  ASP A 184      37.897  84.168   1.413  1.00  0.00           H
ATOM   2263  C   ASP A 184      39.322  84.988   0.115  1.00  0.00           C
ATOM   2264  O   ASP A 184      40.503  85.317   0.082  1.00  0.00           O
ATOM   2265  CB  ASP A 184      37.378  86.221   1.157  1.00  0.00           C
ATOM   2266  HB2 ASP A 184      36.690  86.291   2.125  1.00  0.00           H
ATOM   2267  HB3 ASP A 184      36.559  86.043   0.300  1.00  0.00           H
ATOM   2268  CG  ASP A 184      37.876  87.595   0.641  1.00  0.00           C
ATOM   2269  OD1 ASP A 184      39.110  87.741   0.352  1.00  0.00           O
ATOM   2270  OD2 ASP A 184      37.011  88.558   0.566  1.00  0.00           O
ATOM   2271  N   GLY A 185      38.695  84.462  -0.921  1.00  0.00           N
ATOM   2272  H   GLY A 185      37.544  84.335  -1.198  1.00  0.00           H
ATOM   2273  CA  GLY A 185      39.290  84.364  -2.254  1.00  0.00           C
ATOM   2274  HA2 GLY A 185      38.528  84.298  -3.175  1.00  0.00           H
ATOM   2275  HA3 GLY A 185      40.025  83.437  -2.422  1.00  0.00           H
ATOM   2276  C   GLY A 185      40.252  85.486  -2.659  1.00  0.00           C
ATOM   2277  O   GLY A 185      41.216  85.232  -3.381  1.00  0.00           O
ATOM   2278  N   ASP A 186      40.041  86.723  -2.210  1.00  0.00           N
ATOM   2279  H   ASP A 186      38.881  86.943  -2.308  1.00  0.00           H
ATOM   2280  CA  ASP A 186      40.953  87.801  -2.605  1.00  0.00           C
ATOM   2281  HA  ASP A 186      41.696  87.627  -3.525  1.00  0.00           H
ATOM   2282  C   ASP A 186      41.935  88.206  -1.529  1.00  0.00           C
ATOM   2283  O   ASP A 186      42.403  89.340  -1.490  1.00  0.00           O
ATOM   2284  CB  ASP A 186      40.131  89.006  -3.022  1.00  0.00           C
ATOM   2285  HB2 ASP A 186      39.498  89.676  -2.267  1.00  0.00           H
ATOM   2286  HB3 ASP A 186      40.774  89.817  -3.630  1.00  0.00           H
ATOM   2287  CG  ASP A 186      39.180  88.670  -4.148  1.00  0.00           C
ATOM   2288  OD1 ASP A 186      39.479  87.677  -4.907  1.00  0.00           O
ATOM   2289  OD2 ASP A 186      38.144  89.382  -4.252  1.00  0.00           O
ATOM   2290  N   MET A 187      42.241  87.271  -0.636  1.00  0.00           N
ATOM   2291  H   MET A 187      42.483  86.262  -1.209  1.00  0.00           H
ATOM   2292  CA  MET A 187      43.113  87.605   0.499  1.00  0.00           C
ATOM   2293  HA  MET A 187      43.173  86.686   1.245  1.00  0.00           H
ATOM   2294  C   MET A 187      42.620  88.715   1.472  1.00  0.00           C
ATOM   2295  O   MET A 187      43.447  89.299   2.150  1.00  0.00           O
ATOM   2296  CB  MET A 187      44.522  87.940  -0.027  1.00  0.00           C
ATOM   2297  HB2 MET A 187      45.356  88.242   0.764  1.00  0.00           H
ATOM   2298  HB3 MET A 187      44.662  88.752  -0.897  1.00  0.00           H
ATOM   2299  CG  MET A 187      45.226  86.719  -0.531  1.00  0.00           C
ATOM   2300  HG2 MET A 187      46.392  86.847  -0.763  1.00  0.00           H
ATOM   2301  HG3 MET A 187      44.888  86.248  -1.576  1.00  0.00           H
ATOM   2302  SD  MET A 187      45.607  85.667   0.818  1.00  0.00           S
ATOM   2303  CE  MET A 187      44.477  84.330   0.448  1.00  0.00           C
ATOM   2304  HE1 MET A 187      45.057  83.854  -0.488  1.00  0.00           H
ATOM   2305  HE2 MET A 187      44.735  83.645   1.389  1.00  0.00           H
ATOM   2306  HE3 MET A 187      43.335  84.126   0.167  1.00  0.00           H
ATOM   2307  N   ASN A 188      41.313  89.032   1.490  1.00  0.00           N
ATOM   2308  H   ASN A 188      40.782  88.406   0.645  1.00  0.00           H
ATOM   2309  CA  ASN A 188      40.744  89.968   2.501  1.00  0.00           C
ATOM   2310  HA  ASN A 188      41.558  90.834   2.506  1.00  0.00           H
ATOM   2311  C   ASN A 188      40.433  89.233   3.791  1.00  0.00           C
ATOM   2312  O   ASN A 188      40.063  88.061   3.751  1.00  0.00           O
ATOM   2313  CB  ASN A 188      39.476  90.551   1.981  1.00  0.00           C
ATOM   2314  HB2 ASN A 188      38.855  91.400   2.548  1.00  0.00           H
ATOM   2315  HB3 ASN A 188      38.701  89.674   1.794  1.00  0.00           H
ATOM   2316  CG  ASN A 188      39.721  91.486   0.834  1.00  0.00           C
ATOM   2317  OD1 ASN A 188      40.684  92.193   0.864  1.00  0.00           O
ATOM   2318  ND2 ASN A 188      38.826  91.528  -0.159  1.00  0.00           N
ATOM   2319 HD21 ASN A 188      37.972  90.923  -0.726  1.00  0.00           H
ATOM   2320 HD22 ASN A 188      38.637  92.648  -0.532  1.00  0.00           H
ATOM   2321  N   ILE A 189      40.594  89.900   4.935  1.00  0.00           N
ATOM   2322  H   ILE A 189      40.743  91.058   4.756  1.00  0.00           H
ATOM   2323  CA  ILE A 189      40.340  89.243   6.230  1.00  0.00           C
ATOM   2324  HA  ILE A 189      40.792  88.171   6.009  1.00  0.00           H
ATOM   2325  C   ILE A 189      38.877  89.058   6.405  1.00  0.00           C
ATOM   2326  O   ILE A 189      38.127  89.960   6.130  1.00  0.00           O
ATOM   2327  CB  ILE A 189      40.860  90.167   7.390  1.00  0.00           C
ATOM   2328  HB  ILE A 189      40.217  91.147   7.182  1.00  0.00           H
ATOM   2329  CG1 ILE A 189      42.385  90.227   7.380  1.00  0.00           C
ATOM   2330 HG12 ILE A 189      42.501  91.317   7.839  1.00  0.00           H
ATOM   2331 HG13 ILE A 189      43.034  90.469   6.402  1.00  0.00           H
ATOM   2332  CG2 ILE A 189      40.519  89.649   8.697  1.00  0.00           C
ATOM   2333 HG21 ILE A 189      40.939  88.638   9.180  1.00  0.00           H
ATOM   2334 HG22 ILE A 189      40.614  90.568   9.462  1.00  0.00           H
ATOM   2335 HG23 ILE A 189      39.326  89.574   8.718  1.00  0.00           H
ATOM   2336  CD1 ILE A 189      43.037  88.911   7.603  1.00  0.00           C
ATOM   2337 HD11 ILE A 189      42.421  87.923   7.364  1.00  0.00           H
ATOM   2338 HD12 ILE A 189      44.181  88.736   7.310  1.00  0.00           H
ATOM   2339 HD13 ILE A 189      43.158  88.778   8.785  1.00  0.00           H
ATOM   2340  N   LYS A 190      38.434  87.955   6.952  1.00  0.00           N
ATOM   2341  H   LYS A 190      39.080  87.304   7.697  1.00  0.00           H
ATOM   2342  CA  LYS A 190      37.037  87.935   7.418  1.00  0.00           C
ATOM   2343  HA  LYS A 190      36.299  88.865   7.404  1.00  0.00           H
ATOM   2344  C   LYS A 190      37.000  87.272   8.774  1.00  0.00           C
ATOM   2345  O   LYS A 190      37.280  86.090   8.819  1.00  0.00           O
ATOM   2346  CB  LYS A 190      36.206  87.036   6.506  1.00  0.00           C
ATOM   2347  HB2 LYS A 190      35.231  86.504   6.945  1.00  0.00           H
ATOM   2348  HB3 LYS A 190      36.917  86.084   6.403  1.00  0.00           H
ATOM   2349  CG  LYS A 190      36.302  87.290   5.069  1.00  0.00           C
ATOM   2350  HG2 LYS A 190      37.378  87.350   4.566  1.00  0.00           H
ATOM   2351  HG3 LYS A 190      35.732  86.410   4.493  1.00  0.00           H
ATOM   2352  CD  LYS A 190      35.326  88.377   4.782  1.00  0.00           C
ATOM   2353  HD2 LYS A 190      34.463  87.719   5.311  1.00  0.00           H
ATOM   2354  HD3 LYS A 190      34.757  89.389   5.100  1.00  0.00           H
ATOM   2355  CE  LYS A 190      35.694  89.066   3.471  1.00  0.00           C
ATOM   2356  HE2 LYS A 190      36.801  89.489   3.585  1.00  0.00           H
ATOM   2357  HE3 LYS A 190      35.462  88.384   2.523  1.00  0.00           H
ATOM   2358  NZ  LYS A 190      34.761  90.202   3.272  1.00  0.00           N
ATOM   2359  HZ1 LYS A 190      35.456  90.986   2.678  1.00  0.00           H
ATOM   2360  HZ2 LYS A 190      33.952  90.908   3.798  1.00  0.00           H
ATOM   2361  HZ3 LYS A 190      34.100  89.934   2.308  1.00  0.00           H
ATOM   2362  N   ILE A 191      36.635  87.994   9.855  1.00  0.00           N
ATOM   2363  H   ILE A 191      37.254  88.992   9.737  1.00  0.00           H
ATOM   2364  CA  ILE A 191      36.500  87.418  11.209  1.00  0.00           C
ATOM   2365  HA  ILE A 191      37.238  86.496  11.132  1.00  0.00           H
ATOM   2366  C   ILE A 191      35.138  86.743  11.283  1.00  0.00           C
ATOM   2367  O   ILE A 191      34.147  87.224  10.716  1.00  0.00           O
ATOM   2368  CB  ILE A 191      36.533  88.535  12.300  1.00  0.00           C
ATOM   2369  HB  ILE A 191      35.564  89.181  12.073  1.00  0.00           H
ATOM   2370  CG1 ILE A 191      37.867  89.338  12.300  1.00  0.00           C
ATOM   2371 HG12 ILE A 191      37.942  89.878  13.363  1.00  0.00           H
ATOM   2372 HG13 ILE A 191      37.892  90.173  11.450  1.00  0.00           H
ATOM   2373  CG2 ILE A 191      36.236  88.030  13.712  1.00  0.00           C
ATOM   2374 HG21 ILE A 191      35.191  87.445  13.621  1.00  0.00           H
ATOM   2375 HG22 ILE A 191      37.075  87.477  14.368  1.00  0.00           H
ATOM   2376 HG23 ILE A 191      35.954  89.058  14.291  1.00  0.00           H
ATOM   2377  CD1 ILE A 191      39.067  88.540  12.027  1.00  0.00           C
ATOM   2378 HD11 ILE A 191      39.292  88.053  10.957  1.00  0.00           H
ATOM   2379 HD12 ILE A 191      39.922  89.354  12.240  1.00  0.00           H
ATOM   2380 HD13 ILE A 191      38.752  87.694  12.833  1.00  0.00           H
ATOM   2381  N   ALA A 192      35.065  85.631  11.984  1.00  0.00           N
ATOM   2382  H   ALA A 192      35.954  85.201  12.632  1.00  0.00           H
ATOM   2383  CA  ALA A 192      33.861  84.763  11.978  1.00  0.00           C
ATOM   2384  HA  ALA A 192      32.811  85.261  11.721  1.00  0.00           H
ATOM   2385  C   ALA A 192      33.704  84.440  13.388  1.00  0.00           C
ATOM   2386  O   ALA A 192      34.682  84.083  13.968  1.00  0.00           O
ATOM   2387  CB  ALA A 192      34.113  83.527  11.288  1.00  0.00           C
ATOM   2388  HB1 ALA A 192      35.205  83.485  10.804  1.00  0.00           H
ATOM   2389  HB2 ALA A 192      33.216  83.231  10.549  1.00  0.00           H
ATOM   2390  HB3 ALA A 192      34.115  82.482  11.883  1.00  0.00           H
ATOM   2391  N   ASP A 193      32.513  84.619  13.955  1.00  0.00           N
ATOM   2392  H   ASP A 193      31.573  85.224  13.548  1.00  0.00           H
ATOM   2393  CA  ASP A 193      32.229  84.073  15.280  1.00  0.00           C
ATOM   2394  HA  ASP A 193      31.146  84.402  15.638  1.00  0.00           H
ATOM   2395  C   ASP A 193      33.168  84.592  16.401  1.00  0.00           C
ATOM   2396  O   ASP A 193      33.509  83.824  17.276  1.00  0.00           O
ATOM   2397  CB  ASP A 193      32.270  82.497  15.234  1.00  0.00           C
ATOM   2398  HB2 ASP A 193      33.257  81.960  14.834  1.00  0.00           H
ATOM   2399  HB3 ASP A 193      31.941  81.756  16.108  1.00  0.00           H
ATOM   2400  CG  ASP A 193      31.302  81.909  14.202  1.00  0.00           C
ATOM   2401  OD1 ASP A 193      30.218  82.557  14.017  1.00  0.00           O
ATOM   2402  OD2 ASP A 193      31.644  80.843  13.574  1.00  0.00           O
ATOM   2403  N   PHE A 194      33.586  85.861  16.381  1.00  0.00           N
ATOM   2404  H   PHE A 194      32.726  86.580  15.982  1.00  0.00           H
ATOM   2405  CA  PHE A 194      34.450  86.384  17.446  1.00  0.00           C
ATOM   2406  HA  PHE A 194      35.385  85.656  17.354  1.00  0.00           H
ATOM   2407  C   PHE A 194      33.676  86.416  18.769  1.00  0.00           C
ATOM   2408  O   PHE A 194      32.670  87.091  18.878  1.00  0.00           O
ATOM   2409  CB  PHE A 194      34.908  87.776  17.095  1.00  0.00           C
ATOM   2410  HB2 PHE A 194      35.095  87.487  15.949  1.00  0.00           H
ATOM   2411  HB3 PHE A 194      34.325  88.780  16.803  1.00  0.00           H
ATOM   2412  CG  PHE A 194      35.851  88.422  18.099  1.00  0.00           C
ATOM   2413  CD1 PHE A 194      36.737  87.677  18.847  1.00  0.00           C
ATOM   2414  HD1 PHE A 194      36.819  86.500  18.936  1.00  0.00           H
ATOM   2415  CD2 PHE A 194      35.881  89.836  18.212  1.00  0.00           C
ATOM   2416  HD2 PHE A 194      35.948  90.501  17.233  1.00  0.00           H
ATOM   2417  CE1 PHE A 194      37.617  88.294  19.796  1.00  0.00           C
ATOM   2418  HE1 PHE A 194      37.773  87.763  20.843  1.00  0.00           H
ATOM   2419  CE2 PHE A 194      36.759  90.455  19.138  1.00  0.00           C
ATOM   2420  HE2 PHE A 194      36.537  91.558  19.506  1.00  0.00           H
ATOM   2421  CZ  PHE A 194      37.648  89.666  19.928  1.00  0.00           C
ATOM   2422  HZ  PHE A 194      38.349  90.173  20.731  1.00  0.00           H
ATOM   2423  N   GLY A 195      34.171  85.662  19.744  1.00  0.00           N
ATOM   2424  H   GLY A 195      35.036  84.852  19.642  1.00  0.00           H
ATOM   2425  CA  GLY A 195      33.706  85.669  21.088  1.00  0.00           C
ATOM   2426  HA2 GLY A 195      34.561  85.340  21.843  1.00  0.00           H
ATOM   2427  HA3 GLY A 195      32.895  86.533  21.222  1.00  0.00           H
ATOM   2428  C   GLY A 195      32.578  84.683  21.294  1.00  0.00           C
ATOM   2429  O   GLY A 195      31.918  84.760  22.316  1.00  0.00           O
ATOM   2430  N   PHE A 196      32.339  83.799  20.327  1.00  0.00           N
ATOM   2431  H   PHE A 196      33.266  83.204  19.882  1.00  0.00           H
ATOM   2432  CA  PHE A 196      31.229  82.798  20.367  1.00  0.00           C
ATOM   2433  HA  PHE A 196      30.336  83.238  21.019  1.00  0.00           H
ATOM   2434  C   PHE A 196      31.608  81.489  21.043  1.00  0.00           C
ATOM   2435  O   PHE A 196      32.736  81.044  20.951  1.00  0.00           O
ATOM   2436  CB  PHE A 196      30.727  82.413  18.964  1.00  0.00           C
ATOM   2437  HB2 PHE A 196      31.644  82.107  18.277  1.00  0.00           H
ATOM   2438  HB3 PHE A 196      30.009  81.469  19.047  1.00  0.00           H
ATOM   2439  CG  PHE A 196      29.867  83.415  18.353  1.00  0.00           C
ATOM   2440  CD1 PHE A 196      29.185  83.138  17.191  1.00  0.00           C
ATOM   2441  HD1 PHE A 196      29.055  82.077  16.669  1.00  0.00           H
ATOM   2442  CD2 PHE A 196      29.714  84.665  18.923  1.00  0.00           C
ATOM   2443  HD2 PHE A 196      29.908  85.175  19.978  1.00  0.00           H
ATOM   2444  CE1 PHE A 196      28.364  84.109  16.604  1.00  0.00           C
ATOM   2445  HE1 PHE A 196      28.255  83.967  15.430  1.00  0.00           H
ATOM   2446  CE2 PHE A 196      28.893  85.637  18.303  1.00  0.00           C
ATOM   2447  HE2 PHE A 196      28.782  86.690  18.833  1.00  0.00           H
ATOM   2448  CZ  PHE A 196      28.239  85.354  17.156  1.00  0.00           C
ATOM   2449  HZ  PHE A 196      27.965  86.179  16.352  1.00  0.00           H
ATOM   2450  N   SER A 197      30.621  80.882  21.690  1.00  0.00           N
ATOM   2451  H   SER A 197      29.536  81.347  21.818  1.00  0.00           H
ATOM   2452  CA  SER A 197      30.723  79.509  22.188  1.00  0.00           C
ATOM   2453  HA  SER A 197      31.588  79.314  22.982  1.00  0.00           H
ATOM   2454  C   SER A 197      31.083  78.637  21.023  1.00  0.00           C
ATOM   2455  O   SER A 197      31.019  79.103  19.875  1.00  0.00           O
ATOM   2456  CB  SER A 197      29.352  79.046  22.699  1.00  0.00           C
ATOM   2457  HB2 SER A 197      28.410  79.323  22.030  1.00  0.00           H
ATOM   2458  HB3 SER A 197      29.255  79.519  23.790  1.00  0.00           H
ATOM   2459  OG  SER A 197      29.301  77.636  22.678  1.00  0.00           O
ATOM   2460  HG  SER A 197      29.852  77.244  23.661  1.00  0.00           H
ATOM   2461  N   ASN A 198      31.432  77.388  21.259  1.00  0.00           N
ATOM   2462  H   ASN A 198      32.054  77.135  22.243  1.00  0.00           H
ATOM   2463  CA  ASN A 198      31.548  76.573  20.094  1.00  0.00           C
ATOM   2464  HA  ASN A 198      31.198  77.243  19.176  1.00  0.00           H
ATOM   2465  C   ASN A 198      30.614  75.423  20.112  1.00  0.00           C
ATOM   2466  O   ASN A 198      30.911  74.353  19.584  1.00  0.00           O
ATOM   2467  CB  ASN A 198      32.972  76.151  19.853  1.00  0.00           C
ATOM   2468  HB2 ASN A 198      33.542  76.172  18.808  1.00  0.00           H
ATOM   2469  HB3 ASN A 198      33.629  77.039  20.326  1.00  0.00           H
ATOM   2470  CG  ASN A 198      33.440  75.138  20.832  1.00  0.00           C
ATOM   2471  OD1 ASN A 198      32.837  74.940  21.899  1.00  0.00           O
ATOM   2472  ND2 ASN A 198      34.575  74.498  20.503  1.00  0.00           N
ATOM   2473 HD21 ASN A 198      35.340  75.225  19.953  1.00  0.00           H
ATOM   2474 HD22 ASN A 198      35.101  74.098  21.501  1.00  0.00           H
ATOM   2475  N   GLU A 199      29.469  75.646  20.740  1.00  0.00           N
ATOM   2476  H   GLU A 199      29.035  76.744  20.669  1.00  0.00           H
ATOM   2477  CA  GLU A 199      28.407  74.684  20.660  1.00  0.00           C
ATOM   2478  HA  GLU A 199      28.877  73.647  21.025  1.00  0.00           H
ATOM   2479  C   GLU A 199      27.963  74.491  19.205  1.00  0.00           C
ATOM   2480  O   GLU A 199      27.670  73.363  18.809  1.00  0.00           O
ATOM   2481  CB  GLU A 199      27.251  75.117  21.559  1.00  0.00           C
ATOM   2482  HB2 GLU A 199      27.595  74.676  22.612  1.00  0.00           H
ATOM   2483  HB3 GLU A 199      26.965  76.255  21.383  1.00  0.00           H
ATOM   2484  CG  GLU A 199      25.965  74.318  21.332  1.00  0.00           C
ATOM   2485  HG2 GLU A 199      26.303  73.220  21.638  1.00  0.00           H
ATOM   2486  HG3 GLU A 199      25.297  74.526  20.378  1.00  0.00           H
ATOM   2487  CD  GLU A 199      24.975  74.476  22.477  1.00  0.00           C
ATOM   2488  OE1 GLU A 199      23.978  73.709  22.495  1.00  0.00           O
ATOM   2489  OE2 GLU A 199      25.217  75.353  23.350  1.00  0.00           O
ATOM   2490  N   PHE A 200      27.918  75.592  18.429  1.00  0.00           N
ATOM   2491  H   PHE A 200      27.922  76.732  18.760  1.00  0.00           H
ATOM   2492  CA  PHE A 200      27.335  75.587  17.072  1.00  0.00           C
ATOM   2493  HA  PHE A 200      26.908  74.520  16.769  1.00  0.00           H
ATOM   2494  C   PHE A 200      28.436  75.775  16.079  1.00  0.00           C
ATOM   2495  O   PHE A 200      28.214  76.134  14.937  1.00  0.00           O
ATOM   2496  CB  PHE A 200      26.225  76.628  16.875  1.00  0.00           C
ATOM   2497  HB2 PHE A 200      25.703  76.820  15.824  1.00  0.00           H
ATOM   2498  HB3 PHE A 200      26.791  77.674  17.003  1.00  0.00           H
ATOM   2499  CG  PHE A 200      25.084  76.458  17.808  1.00  0.00           C
ATOM   2500  CD1 PHE A 200      24.886  77.357  18.844  1.00  0.00           C
ATOM   2501  HD1 PHE A 200      25.561  78.316  19.025  1.00  0.00           H
ATOM   2502  CD2 PHE A 200      24.264  75.370  17.721  1.00  0.00           C
ATOM   2503  HD2 PHE A 200      24.370  74.538  16.885  1.00  0.00           H
ATOM   2504  CE1 PHE A 200      23.871  77.172  19.726  1.00  0.00           C
ATOM   2505  HE1 PHE A 200      24.073  77.751  20.737  1.00  0.00           H
ATOM   2506  CE2 PHE A 200      23.287  75.164  18.634  1.00  0.00           C
ATOM   2507  HE2 PHE A 200      23.219  74.025  18.956  1.00  0.00           H
ATOM   2508  CZ  PHE A 200      23.078  76.075  19.635  1.00  0.00           C
ATOM   2509  HZ  PHE A 200      22.432  75.871  20.604  1.00  0.00           H
ATOM   2510  N   THR A 201      29.645  75.511  16.567  1.00  0.00           N
ATOM   2511  H   THR A 201      29.790  75.824  17.694  1.00  0.00           H
ATOM   2512  CA  THR A 201      30.871  75.453  15.775  1.00  0.00           C
ATOM   2513  HA  THR A 201      30.892  76.443  15.109  1.00  0.00           H
ATOM   2514  C   THR A 201      30.970  74.187  14.911  1.00  0.00           C
ATOM   2515  O   THR A 201      30.251  73.235  15.113  1.00  0.00           O
ATOM   2516  CB  THR A 201      31.981  75.297  16.713  1.00  0.00           C
ATOM   2517  HB  THR A 201      31.778  76.096  17.565  1.00  0.00           H
ATOM   2518  OG1 THR A 201      33.050  76.015  16.193  1.00  0.00           O
ATOM   2519  HG1 THR A 201      32.798  77.183  16.224  1.00  0.00           H
ATOM   2520  CG2 THR A 201      32.392  73.800  16.825  1.00  0.00           C
ATOM   2521 HG21 THR A 201      33.251  74.014  16.015  1.00  0.00           H
ATOM   2522 HG22 THR A 201      31.237  73.305  16.974  1.00  0.00           H
ATOM   2523 HG23 THR A 201      32.576  73.987  18.000  1.00  0.00           H
ATOM   2524  N   VAL A 202      31.935  74.128  14.011  1.00  0.00           N
ATOM   2525  H   VAL A 202      32.649  75.026  13.688  1.00  0.00           H
ATOM   2526  CA  VAL A 202      31.926  73.039  13.036  1.00  0.00           C
ATOM   2527  HA  VAL A 202      31.074  72.285  13.372  1.00  0.00           H
ATOM   2528  C   VAL A 202      33.256  72.300  12.734  1.00  0.00           C
ATOM   2529  O   VAL A 202      34.331  72.876  12.851  1.00  0.00           O
ATOM   2530  CB  VAL A 202      31.264  73.544  11.755  1.00  0.00           C
ATOM   2531  HB  VAL A 202      30.665  74.539  12.027  1.00  0.00           H
ATOM   2532  CG1 VAL A 202      32.301  73.930  10.739  1.00  0.00           C
ATOM   2533 HG11 VAL A 202      33.408  74.235  11.098  1.00  0.00           H
ATOM   2534 HG12 VAL A 202      31.972  75.054  10.458  1.00  0.00           H
ATOM   2535 HG13 VAL A 202      32.542  73.581   9.622  1.00  0.00           H
ATOM   2536  CG2 VAL A 202      30.229  72.501  11.266  1.00  0.00           C
ATOM   2537 HG21 VAL A 202      29.646  73.252  10.542  1.00  0.00           H
ATOM   2538 HG22 VAL A 202      30.570  71.563  10.624  1.00  0.00           H
ATOM   2539 HG23 VAL A 202      29.418  72.199  12.092  1.00  0.00           H
ATOM   2540  N   GLY A 203      33.276  71.252  11.889  1.00  0.00           N
ATOM   2541  H   GLY A 203      32.902  71.400  10.777  1.00  0.00           H
ATOM   2542  CA  GLY A 203      34.496  70.540  11.499  1.00  0.00           C
ATOM   2543  HA2 GLY A 203      34.591  69.784  10.573  1.00  0.00           H
ATOM   2544  HA3 GLY A 203      35.377  71.307  11.215  1.00  0.00           H
ATOM   2545  C   GLY A 203      35.233  69.586  12.448  1.00  0.00           C
ATOM   2546  O   GLY A 203      35.847  68.572  12.064  1.00  0.00           O
ATOM   2547  N   ASN A 204      34.505  69.557  13.561  1.00  0.00           N
ATOM   2548  H   ASN A 204      34.120  68.487  13.142  1.00  0.00           H
ATOM   2549  CA  ASN A 204      34.506  70.417  14.740  1.00  0.00           C
ATOM   2550  HA  ASN A 204      35.554  70.898  14.322  1.00  0.00           H
ATOM   2551  CB  ASN A 204      35.128  69.760  15.944  1.00  0.00           C
ATOM   2552  HB2 ASN A 204      36.324  70.055  15.837  1.00  0.00           H
ATOM   2553  HB3 ASN A 204      35.547  69.203  16.951  1.00  0.00           H
ATOM   2554  CG  ASN A 204      35.752  68.484  15.430  1.00  0.00           C
ATOM   2555  OD1 ASN A 204      35.417  67.404  15.898  1.00  0.00           O
ATOM   2556  ND2 ASN A 204      35.846  68.503  14.099  1.00  0.00           N
ATOM   2557 HD21 ASN A 204      35.940  67.318  13.845  1.00  0.00           H
ATOM   2558 HD22 ASN A 204      37.010  68.779  13.939  1.00  0.00           H
ATOM   2559  C   ASN A 204      33.843  71.755  15.122  1.00  0.00           C
ATOM   2560  O   ASN A 204      32.638  71.674  15.410  1.00  0.00           O
ATOM   2561  N   LYS A 205      34.737  72.134  16.074  1.00  0.00           N
ATOM   2562  H   LYS A 205      35.428  72.826  15.380  1.00  0.00           H
ATOM   2563  CA  LYS A 205      35.000  73.058  17.174  1.00  0.00           C
ATOM   2564  HA  LYS A 205      35.330  74.202  17.081  1.00  0.00           H
ATOM   2565  CB  LYS A 205      34.401  72.123  18.295  1.00  0.00           C
ATOM   2566  HB2 LYS A 205      35.126  72.152  19.249  1.00  0.00           H
ATOM   2567  HB3 LYS A 205      33.514  72.509  19.004  1.00  0.00           H
ATOM   2568  CG  LYS A 205      34.080  70.647  17.909  1.00  0.00           C
ATOM   2569  HG2 LYS A 205      33.921  70.574  19.110  1.00  0.00           H
ATOM   2570  HG3 LYS A 205      33.951  69.451  18.012  1.00  0.00           H
ATOM   2571  CD  LYS A 205      33.090  70.739  16.752  1.00  0.00           C
ATOM   2572  HD2 LYS A 205      32.158  70.226  17.321  1.00  0.00           H
ATOM   2573  HD3 LYS A 205      32.529  71.678  17.284  1.00  0.00           H
ATOM   2574  CE  LYS A 205      33.367  69.675  15.679  1.00  0.00           C
ATOM   2575  HE2 LYS A 205      32.362  69.105  16.069  1.00  0.00           H
ATOM   2576  HE3 LYS A 205      33.701  68.504  15.705  1.00  0.00           H
ATOM   2577  NZ  LYS A 205      33.567  70.348  14.375  1.00  0.00           N
ATOM   2578  HZ1 LYS A 205      33.925  71.056  13.470  1.00  0.00           H
ATOM   2579  HZ2 LYS A 205      32.874  69.349  14.116  1.00  0.00           H
ATOM   2580  HZ3 LYS A 205      32.468  70.778  14.055  1.00  0.00           H
ATOM   2581  C   LYS A 205      36.454  72.602  17.489  1.00  0.00           C
ATOM   2582  O   LYS A 205      36.458  71.400  17.294  1.00  0.00           O
ATOM   2583  N   LEU A 206      36.992  72.815  18.713  1.00  0.00           N
ATOM   2584  H   LEU A 206      37.031  73.885  19.237  1.00  0.00           H
ATOM   2585  CA  LEU A 206      38.277  72.088  18.812  1.00  0.00           C
ATOM   2586  HA  LEU A 206      38.745  72.938  19.516  1.00  0.00           H
ATOM   2587  CB  LEU A 206      38.093  70.592  19.198  1.00  0.00           C
ATOM   2588  HB2 LEU A 206      38.421  70.141  18.132  1.00  0.00           H
ATOM   2589  HB3 LEU A 206      36.949  70.414  18.912  1.00  0.00           H
ATOM   2590  CG  LEU A 206      37.625  70.038  20.575  1.00  0.00           C
ATOM   2591  HG  LEU A 206      36.608  70.481  21.042  1.00  0.00           H
ATOM   2592  CD1 LEU A 206      38.778  70.309  21.557  1.00  0.00           C
ATOM   2593 HD11 LEU A 206      39.666  70.944  22.107  1.00  0.00           H
ATOM   2594 HD12 LEU A 206      38.057  70.186  22.537  1.00  0.00           H
ATOM   2595 HD13 LEU A 206      38.389  71.470  21.469  1.00  0.00           H
ATOM   2596  CD2 LEU A 206      37.494  68.510  20.556  1.00  0.00           C
ATOM   2597 HD21 LEU A 206      36.443  68.667  19.965  1.00  0.00           H
ATOM   2598 HD22 LEU A 206      37.498  67.461  19.961  1.00  0.00           H
ATOM   2599 HD23 LEU A 206      36.847  68.160  21.524  1.00  0.00           H
ATOM   2600  C   LEU A 206      39.359  72.361  17.767  1.00  0.00           C
ATOM   2601  O   LEU A 206      39.406  72.860  16.645  1.00  0.00           O
ATOM   2602  N   ASP A 207      40.413  71.706  18.245  1.00  0.00           N
ATOM   2603  H   ASP A 207      41.388  72.013  17.630  1.00  0.00           H
ATOM   2604  CA  ASP A 207      40.159  70.895  19.406  1.00  0.00           C
ATOM   2605  HA  ASP A 207      40.552  71.803  20.084  1.00  0.00           H
ATOM   2606  CB  ASP A 207      39.927  69.362  19.340  1.00  0.00           C
ATOM   2607  HB2 ASP A 207      39.231  69.341  20.246  1.00  0.00           H
ATOM   2608  HB3 ASP A 207      40.763  68.464  19.380  1.00  0.00           H
ATOM   2609  CG  ASP A 207      39.500  68.028  18.677  1.00  0.00           C
ATOM   2610  OD1 ASP A 207      39.616  67.142  19.616  1.00  0.00           O
ATOM   2611  OD2 ASP A 207      38.999  67.791  17.572  1.00  0.00           O
ATOM   2612  C   ASP A 207      41.507  70.145  19.672  1.00  0.00           C
ATOM   2613  O   ASP A 207      42.456  70.121  18.865  1.00  0.00           O
ATOM   2614  N   THR A 208      41.416  69.192  20.619  1.00  0.00           N
ATOM   2615  H   THR A 208      42.410  68.562  20.350  1.00  0.00           H
ATOM   2616  CA  THR A 208      40.820  69.029  21.940  1.00  0.00           C
ATOM   2617  HA  THR A 208      41.638  68.202  22.266  1.00  0.00           H
ATOM   2618  CB  THR A 208      39.527  68.330  22.210  1.00  0.00           C
ATOM   2619  HB  THR A 208      38.428  68.159  22.724  1.00  0.00           H
ATOM   2620  CG2 THR A 208      39.486  67.040  21.403  1.00  0.00           C
ATOM   2621 HG21 THR A 208      38.644  66.244  21.027  1.00  0.00           H
ATOM   2622 HG22 THR A 208      39.330  66.299  22.365  1.00  0.00           H
ATOM   2623 HG23 THR A 208      40.485  66.396  21.160  1.00  0.00           H
ATOM   2624  OG1 THR A 208      39.788  68.119  23.578  1.00  0.00           O
ATOM   2625  HG1 THR A 208      40.472  67.145  23.786  1.00  0.00           H
ATOM   2626  C   THR A 208      41.243  69.796  23.166  1.00  0.00           C
ATOM   2627  O   THR A 208      40.394  70.340  23.801  1.00  0.00           O
ATOM   2628  N   PHE A 209      42.190  70.539  22.798  1.00  0.00           N
ATOM   2629  H   PHE A 209      42.749  70.666  21.751  1.00  0.00           H
ATOM   2630  CA  PHE A 209      42.775  70.947  24.015  1.00  0.00           C
ATOM   2631  HA  PHE A 209      41.731  71.403  24.441  1.00  0.00           H
ATOM   2632  CB  PHE A 209      43.928  69.973  24.191  1.00  0.00           C
ATOM   2633  HB2 PHE A 209      43.063  69.170  24.467  1.00  0.00           H
ATOM   2634  HB3 PHE A 209      44.305  69.090  23.448  1.00  0.00           H
ATOM   2635  CG  PHE A 209      44.431  69.735  25.586  1.00  0.00           C
ATOM   2636  CD1 PHE A 209      44.564  70.698  26.628  1.00  0.00           C
ATOM   2637  HD1 PHE A 209      43.866  70.545  27.593  1.00  0.00           H
ATOM   2638  CE1 PHE A 209      45.779  70.511  27.310  1.00  0.00           C
ATOM   2639  HE1 PHE A 209      46.088  70.967  28.369  1.00  0.00           H
ATOM   2640  CZ  PHE A 209      46.066  69.164  27.649  1.00  0.00           C
ATOM   2641  HZ  PHE A 209      46.837  68.685  28.418  1.00  0.00           H
ATOM   2642  CE2 PHE A 209      45.287  68.163  27.001  1.00  0.00           C
ATOM   2643  HE2 PHE A 209      45.030  67.150  27.568  1.00  0.00           H
ATOM   2644  CD2 PHE A 209      44.820  68.407  25.707  1.00  0.00           C
ATOM   2645  HD2 PHE A 209      44.918  67.371  25.126  1.00  0.00           H
ATOM   2646  C   PHE A 209      43.404  72.034  23.193  1.00  0.00           C
ATOM   2647  O   PHE A 209      42.688  72.729  22.471  1.00  0.00           O
ATOM   2648  N   CYS A 210      44.444  72.414  23.908  1.00  0.00           N
ATOM   2649  H   CYS A 210      45.054  73.187  23.218  1.00  0.00           H
ATOM   2650  CA  CYS A 210      44.718  71.005  24.171  1.00  0.00           C
ATOM   2651  HA  CYS A 210      45.127  71.031  23.031  1.00  0.00           H
ATOM   2652  CB  CYS A 210      43.842  71.409  25.348  1.00  0.00           C
ATOM   2653  HB2 CYS A 210      42.878  71.052  26.010  1.00  0.00           H
ATOM   2654  HB3 CYS A 210      43.732  72.347  26.073  1.00  0.00           H
ATOM   2655  SG  CYS A 210      43.351  72.834  24.348  1.00  0.00           S
ATOM   2656  HG  CYS A 210      42.628  73.764  24.560  1.00  0.00           H
ATOM   2657  C   CYS A 210      46.096  70.689  24.653  1.00  0.00           C
ATOM   2658  O   CYS A 210      46.622  69.792  24.030  1.00  0.00           O
ATOM   2659  N   GLY A 211      46.719  71.799  24.751  1.00  0.00           N
ATOM   2660  H   GLY A 211      47.593  71.993  23.961  1.00  0.00           H
ATOM   2661  CA  GLY A 211      46.655  72.523  26.007  1.00  0.00           C
ATOM   2662  HA2 GLY A 211      47.798  72.211  26.194  1.00  0.00           H
ATOM   2663  HA3 GLY A 211      46.380  72.815  27.140  1.00  0.00           H
ATOM   2664  C   GLY A 211      46.058  73.883  25.702  1.00  0.00           C
ATOM   2665  O   GLY A 211      44.826  74.000  25.550  1.00  0.00           O
ATOM   2666  N   SER A 212      46.919  74.911  25.618  1.00  0.00           N
ATOM   2667  H   SER A 212      48.079  74.938  25.860  1.00  0.00           H
ATOM   2668  CA  SER A 212      46.494  76.256  25.183  1.00  0.00           C
ATOM   2669  HA  SER A 212      45.395  76.000  24.805  1.00  0.00           H
ATOM   2670  C   SER A 212      47.392  76.837  24.060  1.00  0.00           C
ATOM   2671  O   SER A 212      48.614  76.647  24.048  1.00  0.00           O
ATOM   2672  CB  SER A 212      46.293  77.232  26.360  1.00  0.00           C
ATOM   2673  HB2 SER A 212      45.744  78.283  26.236  1.00  0.00           H
ATOM   2674  HB3 SER A 212      45.615  76.726  27.212  1.00  0.00           H
ATOM   2675  OG  SER A 212      47.471  77.336  27.142  1.00  0.00           O
ATOM   2676  HG  SER A 212      47.569  78.482  27.460  1.00  0.00           H
ATOM   2677  N   PRO A 213      46.762  77.515  23.099  1.00  0.00           N
ATOM   2678  CA  PRO A 213      47.350  77.908  21.838  1.00  0.00           C
ATOM   2679  HA  PRO A 213      47.341  76.807  21.375  1.00  0.00           H
ATOM   2680  C   PRO A 213      48.654  78.706  21.952  1.00  0.00           C
ATOM   2681  O   PRO A 213      48.809  79.522  22.878  1.00  0.00           O
ATOM   2682  CB  PRO A 213      46.292  78.830  21.259  1.00  0.00           C
ATOM   2683  HB2 PRO A 213      46.345  78.339  20.183  1.00  0.00           H
ATOM   2684  HB3 PRO A 213      46.219  80.004  21.430  1.00  0.00           H
ATOM   2685  CG  PRO A 213      45.040  78.420  21.873  1.00  0.00           C
ATOM   2686  HG2 PRO A 213      44.583  77.459  21.325  1.00  0.00           H
ATOM   2687  HG3 PRO A 213      44.103  79.161  21.931  1.00  0.00           H
ATOM   2688  CD  PRO A 213      45.357  77.945  23.209  1.00  0.00           C
ATOM   2689  HD2 PRO A 213      44.374  77.295  23.429  1.00  0.00           H
ATOM   2690  HD3 PRO A 213      45.217  78.857  23.971  1.00  0.00           H
ATOM   2691  N   PRO A 214      49.561  78.523  20.979  1.00  0.00           N
ATOM   2692  CA  PRO A 214      50.705  79.441  20.788  1.00  0.00           C
ATOM   2693  HA  PRO A 214      51.402  79.544  21.743  1.00  0.00           H
ATOM   2694  C   PRO A 214      50.361  80.979  20.687  1.00  0.00           C
ATOM   2695  O   PRO A 214      51.225  81.808  21.006  1.00  0.00           O
ATOM   2696  CB  PRO A 214      51.327  78.940  19.482  1.00  0.00           C
ATOM   2697  HB2 PRO A 214      50.839  79.502  18.553  1.00  0.00           H
ATOM   2698  HB3 PRO A 214      52.478  79.033  19.775  1.00  0.00           H
ATOM   2699  CG  PRO A 214      50.850  77.489  19.322  1.00  0.00           C
ATOM   2700  HG2 PRO A 214      51.599  76.620  19.654  1.00  0.00           H
ATOM   2701  HG3 PRO A 214      50.721  77.182  18.170  1.00  0.00           H
ATOM   2702  CD  PRO A 214      49.520  77.425  19.990  1.00  0.00           C
ATOM   2703  HD2 PRO A 214      48.773  77.265  19.075  1.00  0.00           H
ATOM   2704  HD3 PRO A 214      49.539  76.377  20.566  1.00  0.00           H
ATOM   2705  N   TYR A 215      49.118  81.305  20.251  1.00  0.00           N
ATOM   2706  H   TYR A 215      48.209  80.569  20.387  1.00  0.00           H
ATOM   2707  CA  TYR A 215      48.532  82.654  19.983  1.00  0.00           C
ATOM   2708  HA  TYR A 215      49.365  83.496  19.993  1.00  0.00           H
ATOM   2709  C   TYR A 215      47.546  83.006  21.032  1.00  0.00           C
ATOM   2710  O   TYR A 215      46.372  83.049  20.722  1.00  0.00           O
ATOM   2711  CB  TYR A 215      47.663  82.634  18.703  1.00  0.00           C
ATOM   2712  HB2 TYR A 215      47.026  83.619  18.485  1.00  0.00           H
ATOM   2713  HB3 TYR A 215      48.397  82.428  17.788  1.00  0.00           H
ATOM   2714  CG  TYR A 215      46.780  81.381  18.572  1.00  0.00           C
ATOM   2715  CD1 TYR A 215      47.329  80.156  18.070  1.00  0.00           C
ATOM   2716  HD1 TYR A 215      48.149  80.029  17.222  1.00  0.00           H
ATOM   2717  CD2 TYR A 215      45.419  81.408  18.934  1.00  0.00           C
ATOM   2718  HD2 TYR A 215      44.745  82.377  19.050  1.00  0.00           H
ATOM   2719  CE1 TYR A 215      46.537  78.968  17.941  1.00  0.00           C
ATOM   2720  HE1 TYR A 215      46.784  78.130  17.137  1.00  0.00           H
ATOM   2721  CE2 TYR A 215      44.589  80.248  18.816  1.00  0.00           C
ATOM   2722  HE2 TYR A 215      43.658  80.015  19.513  1.00  0.00           H
ATOM   2723  CZ  TYR A 215      45.151  79.008  18.323  1.00  0.00           C
ATOM   2724  OH  TYR A 215      44.364  77.836  18.214  1.00  0.00           O
ATOM   2725  HH  TYR A 215      45.019  76.904  18.555  1.00  0.00           H
ATOM   2726  N   ALA A 216      47.985  83.252  22.262  1.00  0.00           N
ATOM   2727  H   ALA A 216      49.097  83.578  22.517  1.00  0.00           H
ATOM   2728  CA  ALA A 216      47.069  83.237  23.438  1.00  0.00           C
ATOM   2729  HA  ALA A 216      46.076  83.770  23.055  1.00  0.00           H
ATOM   2730  C   ALA A 216      47.668  83.946  24.664  1.00  0.00           C
ATOM   2731  O   ALA A 216      48.714  83.521  25.184  1.00  0.00           O
ATOM   2732  CB  ALA A 216      46.658  81.795  23.803  1.00  0.00           C
ATOM   2733  HB1 ALA A 216      46.652  81.467  24.954  1.00  0.00           H
ATOM   2734  HB2 ALA A 216      45.497  81.730  23.520  1.00  0.00           H
ATOM   2735  HB3 ALA A 216      47.411  81.041  23.279  1.00  0.00           H
ATOM   2736  N   ALA A 217      46.987  85.006  25.125  1.00  0.00           N
ATOM   2737  H   ALA A 217      45.825  84.992  24.875  1.00  0.00           H
ATOM   2738  CA  ALA A 217      47.505  85.901  26.208  1.00  0.00           C
ATOM   2739  HA  ALA A 217      48.288  86.425  25.485  1.00  0.00           H
ATOM   2740  C   ALA A 217      48.254  85.184  27.340  1.00  0.00           C
ATOM   2741  O   ALA A 217      47.862  84.090  27.725  1.00  0.00           O
ATOM   2742  CB  ALA A 217      46.374  86.774  26.757  1.00  0.00           C
ATOM   2743  HB1 ALA A 217      45.805  85.726  26.891  1.00  0.00           H
ATOM   2744  HB2 ALA A 217      45.721  87.314  27.625  1.00  0.00           H
ATOM   2745  HB3 ALA A 217      47.011  87.781  26.611  1.00  0.00           H
ATOM   2746  N   PRO A 218      49.356  85.764  27.837  1.00  0.00           N
ATOM   2747  CA  PRO A 218      50.123  85.096  28.912  1.00  0.00           C
ATOM   2748  HA  PRO A 218      50.304  84.029  28.421  1.00  0.00           H
ATOM   2749  C   PRO A 218      49.313  84.888  30.200  1.00  0.00           C
ATOM   2750  O   PRO A 218      49.437  83.838  30.826  1.00  0.00           O
ATOM   2751  CB  PRO A 218      51.306  86.038  29.167  1.00  0.00           C
ATOM   2752  HB2 PRO A 218      51.801  86.537  30.146  1.00  0.00           H
ATOM   2753  HB3 PRO A 218      52.090  85.145  29.259  1.00  0.00           H
ATOM   2754  CG  PRO A 218      50.923  87.322  28.570  1.00  0.00           C
ATOM   2755  HG2 PRO A 218      51.857  87.759  27.973  1.00  0.00           H
ATOM   2756  HG3 PRO A 218      50.660  88.139  29.403  1.00  0.00           H
ATOM   2757  CD  PRO A 218      49.969  87.034  27.436  1.00  0.00           C
ATOM   2758  HD2 PRO A 218      49.208  87.932  27.333  1.00  0.00           H
ATOM   2759  HD3 PRO A 218      50.651  86.509  26.620  1.00  0.00           H
ATOM   2760  N   GLU A 219      48.488  85.876  30.576  1.00  0.00           N
ATOM   2761  H   GLU A 219      49.249  86.719  30.931  1.00  0.00           H
ATOM   2762  CA  GLU A 219      47.552  85.731  31.688  1.00  0.00           C
ATOM   2763  HA  GLU A 219      48.101  85.602  32.734  1.00  0.00           H
ATOM   2764  C   GLU A 219      46.453  84.660  31.548  1.00  0.00           C
ATOM   2765  O   GLU A 219      45.898  84.237  32.554  1.00  0.00           O
ATOM   2766  CB  GLU A 219      46.894  87.053  32.005  1.00  0.00           C
ATOM   2767  HB2 GLU A 219      46.255  87.087  33.014  1.00  0.00           H
ATOM   2768  HB3 GLU A 219      47.743  87.806  32.395  1.00  0.00           H
ATOM   2769  CG  GLU A 219      46.053  87.583  30.880  1.00  0.00           C
ATOM   2770  HG2 GLU A 219      45.033  88.169  30.615  1.00  0.00           H
ATOM   2771  HG3 GLU A 219      45.308  86.645  30.958  1.00  0.00           H
ATOM   2772  CD  GLU A 219      46.797  88.601  30.057  1.00  0.00           C
ATOM   2773  OE1 GLU A 219      48.060  88.514  29.936  1.00  0.00           O
ATOM   2774  OE2 GLU A 219      46.090  89.497  29.540  1.00  0.00           O
ATOM   2775  N   LEU A 220      46.106  84.228  30.340  1.00  0.00           N
ATOM   2776  H   LEU A 220      46.035  85.013  29.457  1.00  0.00           H
ATOM   2777  CA  LEU A 220      45.284  83.015  30.173  1.00  0.00           C
ATOM   2778  HA  LEU A 220      44.341  83.081  30.896  1.00  0.00           H
ATOM   2779  C   LEU A 220      46.035  81.766  30.679  1.00  0.00           C
ATOM   2780  O   LEU A 220      45.421  80.838  31.200  1.00  0.00           O
ATOM   2781  CB  LEU A 220      44.838  82.822  28.718  1.00  0.00           C
ATOM   2782  HB2 LEU A 220      44.533  83.767  28.062  1.00  0.00           H
ATOM   2783  HB3 LEU A 220      45.630  82.129  28.157  1.00  0.00           H
ATOM   2784  CG  LEU A 220      43.529  82.026  28.491  1.00  0.00           C
ATOM   2785  HG  LEU A 220      43.416  81.020  29.124  1.00  0.00           H
ATOM   2786  CD1 LEU A 220      42.250  82.835  28.954  1.00  0.00           C
ATOM   2787 HD11 LEU A 220      41.285  82.323  28.457  1.00  0.00           H
ATOM   2788 HD12 LEU A 220      42.010  82.590  30.103  1.00  0.00           H
ATOM   2789 HD13 LEU A 220      42.136  84.008  28.757  1.00  0.00           H
ATOM   2790  CD2 LEU A 220      43.345  81.392  27.029  1.00  0.00           C
ATOM   2791 HD21 LEU A 220      43.694  80.244  27.042  1.00  0.00           H
ATOM   2792 HD22 LEU A 220      43.857  81.948  26.105  1.00  0.00           H
ATOM   2793 HD23 LEU A 220      42.202  81.243  26.701  1.00  0.00           H
ATOM   2794  N   PHE A 221      47.359  81.751  30.541  1.00  0.00           N
ATOM   2795  H   PHE A 221      47.710  82.470  29.673  1.00  0.00           H
ATOM   2796  CA  PHE A 221      48.184  80.716  31.160  1.00  0.00           C
ATOM   2797  HA  PHE A 221      47.705  79.641  30.958  1.00  0.00           H
ATOM   2798  C   PHE A 221      48.293  80.974  32.655  1.00  0.00           C
ATOM   2799  O   PHE A 221      49.028  80.289  33.350  1.00  0.00           O
ATOM   2800  CB  PHE A 221      49.626  80.750  30.638  1.00  0.00           C
ATOM   2801  HB2 PHE A 221      50.775  80.464  30.793  1.00  0.00           H
ATOM   2802  HB3 PHE A 221      49.796  81.878  30.968  1.00  0.00           H
ATOM   2803  CG  PHE A 221      49.802  80.309  29.211  1.00  0.00           C
ATOM   2804  CD1 PHE A 221      50.696  79.270  28.911  1.00  0.00           C
ATOM   2805  HD1 PHE A 221      50.168  78.291  29.329  1.00  0.00           H
ATOM   2806  CD2 PHE A 221      49.139  80.968  28.154  1.00  0.00           C
ATOM   2807  HD2 PHE A 221      48.903  82.102  27.936  1.00  0.00           H
ATOM   2808  CE1 PHE A 221      50.892  78.868  27.585  1.00  0.00           C
ATOM   2809  HE1 PHE A 221      51.258  77.768  27.327  1.00  0.00           H
ATOM   2810  CE2 PHE A 221      49.328  80.572  26.813  1.00  0.00           C
ATOM   2811  HE2 PHE A 221      49.252  81.263  25.852  1.00  0.00           H
ATOM   2812  CZ  PHE A 221      50.199  79.523  26.534  1.00  0.00           C
ATOM   2813  HZ  PHE A 221      50.089  79.170  25.406  1.00  0.00           H
ATOM   2814  N   GLN A 222      47.632  82.009  33.144  1.00  0.00           N
ATOM   2815  H   GLN A 222      47.883  83.039  32.629  1.00  0.00           H
ATOM   2816  CA  GLN A 222      47.516  82.184  34.586  1.00  0.00           C
ATOM   2817  HA  GLN A 222      48.069  81.389  35.285  1.00  0.00           H
ATOM   2818  C   GLN A 222      46.127  81.700  35.111  1.00  0.00           C
ATOM   2819  O   GLN A 222      45.855  81.790  36.328  1.00  0.00           O
ATOM   2820  CB  GLN A 222      47.856  83.639  35.013  1.00  0.00           C
ATOM   2821  HB2 GLN A 222      47.992  83.538  36.202  1.00  0.00           H
ATOM   2822  HB3 GLN A 222      46.999  84.469  34.978  1.00  0.00           H
ATOM   2823  CG  GLN A 222      49.289  84.212  34.573  1.00  0.00           C
ATOM   2824  HG2 GLN A 222      49.277  85.210  35.238  1.00  0.00           H
ATOM   2825  HG3 GLN A 222      49.830  84.570  33.575  1.00  0.00           H
ATOM   2826  CD  GLN A 222      50.530  83.381  35.045  1.00  0.00           C
ATOM   2827  OE1 GLN A 222      50.497  82.145  35.113  1.00  0.00           O
ATOM   2828  NE2 GLN A 222      51.621  84.078  35.356  1.00  0.00           N
ATOM   2829 HE21 GLN A 222      52.779  83.822  35.465  1.00  0.00           H
ATOM   2830 HE22 GLN A 222      51.496  84.895  36.220  1.00  0.00           H
ATOM   2831  N   GLY A 223      45.284  81.182  34.186  1.00  0.00           N
ATOM   2832  H   GLY A 223      45.655  80.151  33.725  1.00  0.00           H
ATOM   2833  CA  GLY A 223      43.876  80.758  34.441  1.00  0.00           C
ATOM   2834  HA2 GLY A 223      43.373  79.931  33.737  1.00  0.00           H
ATOM   2835  HA3 GLY A 223      43.807  80.279  35.537  1.00  0.00           H
ATOM   2836  C   GLY A 223      42.713  81.795  34.490  1.00  0.00           C
ATOM   2837  O   GLY A 223      41.521  81.400  34.478  1.00  0.00           O
ATOM   2838  N   LYS A 224      43.039  83.098  34.565  1.00  0.00           N
ATOM   2839  H   LYS A 224      44.147  83.443  34.335  1.00  0.00           H
ATOM   2840  CA  LYS A 224      42.032  84.198  34.616  1.00  0.00           C
ATOM   2841  HA  LYS A 224      41.340  83.718  35.462  1.00  0.00           H
ATOM   2842  C   LYS A 224      41.163  84.393  33.310  1.00  0.00           C
ATOM   2843  O   LYS A 224      41.718  84.509  32.209  1.00  0.00           O
ATOM   2844  CB  LYS A 224      42.712  85.506  35.119  1.00  0.00           C
ATOM   2845  HB2 LYS A 224      42.178  85.563  36.191  1.00  0.00           H
ATOM   2846  HB3 LYS A 224      43.847  85.371  35.463  1.00  0.00           H
ATOM   2847  CG  LYS A 224      42.329  86.854  34.482  1.00  0.00           C
ATOM   2848  HG2 LYS A 224      42.064  86.909  33.322  1.00  0.00           H
ATOM   2849  HG3 LYS A 224      41.389  87.282  35.086  1.00  0.00           H
ATOM   2850  CD  LYS A 224      43.555  87.728  34.660  1.00  0.00           C
ATOM   2851  HD2 LYS A 224      43.732  87.856  35.833  1.00  0.00           H
ATOM   2852  HD3 LYS A 224      44.471  87.228  34.104  1.00  0.00           H
ATOM   2853  CE  LYS A 224      43.292  89.235  34.214  1.00  0.00           C
ATOM   2854  HE2 LYS A 224      42.595  89.338  33.256  1.00  0.00           H
ATOM   2855  HE3 LYS A 224      42.790  89.827  35.121  1.00  0.00           H
ATOM   2856  NZ  LYS A 224      44.807  89.875  33.887  1.00  0.00           N
ATOM   2857  HZ1 LYS A 224      45.803  89.283  34.181  1.00  0.00           H
ATOM   2858  HZ2 LYS A 224      44.837  90.771  34.692  1.00  0.00           H
ATOM   2859  HZ3 LYS A 224      44.497  90.392  32.860  1.00  0.00           H
ATOM   2860  N   LYS A 225      39.820  84.407  33.453  1.00  0.00           N
ATOM   2861  H   LYS A 225      39.379  84.656  34.530  1.00  0.00           H
ATOM   2862  CA  LYS A 225      38.861  84.492  32.315  1.00  0.00           C
ATOM   2863  HA  LYS A 225      39.097  83.436  31.816  1.00  0.00           H
ATOM   2864  C   LYS A 225      39.121  85.714  31.408  1.00  0.00           C
ATOM   2865  O   LYS A 225      39.731  86.713  31.867  1.00  0.00           O
ATOM   2866  CB  LYS A 225      37.352  84.459  32.818  1.00  0.00           C
ATOM   2867  HB2 LYS A 225      37.428  83.880  33.869  1.00  0.00           H
ATOM   2868  HB3 LYS A 225      37.112  85.601  33.079  1.00  0.00           H
ATOM   2869  CG  LYS A 225      36.190  83.738  32.176  1.00  0.00           C
ATOM   2870  HG2 LYS A 225      35.610  83.586  33.215  1.00  0.00           H
ATOM   2871  HG3 LYS A 225      35.916  84.629  31.425  1.00  0.00           H
ATOM   2872  CD  LYS A 225      36.334  82.399  31.489  1.00  0.00           C
ATOM   2873  HD2 LYS A 225      36.631  81.472  32.189  1.00  0.00           H
ATOM   2874  HD3 LYS A 225      36.894  82.179  30.461  1.00  0.00           H
ATOM   2875  CE  LYS A 225      34.828  82.596  31.443  1.00  0.00           C
ATOM   2876  HE2 LYS A 225      33.938  83.262  31.914  1.00  0.00           H
ATOM   2877  HE3 LYS A 225      34.709  82.851  30.273  1.00  0.00           H
ATOM   2878  NZ  LYS A 225      33.935  81.443  31.369  1.00  0.00           N
ATOM   2879  HZ1 LYS A 225      34.396  80.472  30.834  1.00  0.00           H
ATOM   2880  HZ2 LYS A 225      33.639  81.037  32.462  1.00  0.00           H
ATOM   2881  HZ3 LYS A 225      32.851  81.567  30.861  1.00  0.00           H
ATOM   2882  N   TYR A 226      38.698  85.615  30.136  1.00  0.00           N
ATOM   2883  H   TYR A 226      38.488  84.528  29.704  1.00  0.00           H
ATOM   2884  CA  TYR A 226      38.746  86.739  29.177  1.00  0.00           C
ATOM   2885  HA  TYR A 226      39.910  86.667  28.941  1.00  0.00           H
ATOM   2886  C   TYR A 226      38.157  88.075  29.706  1.00  0.00           C
ATOM   2887  O   TYR A 226      36.980  88.125  30.048  1.00  0.00           O
ATOM   2888  CB  TYR A 226      38.007  86.338  27.883  1.00  0.00           C
ATOM   2889  HB2 TYR A 226      36.899  86.077  28.247  1.00  0.00           H
ATOM   2890  HB3 TYR A 226      38.468  85.351  27.398  1.00  0.00           H
ATOM   2891  CG  TYR A 226      37.956  87.395  26.774  1.00  0.00           C
ATOM   2892  CD1 TYR A 226      38.993  87.499  25.876  1.00  0.00           C
ATOM   2893  HD1 TYR A 226      40.007  86.977  26.197  1.00  0.00           H
ATOM   2894  CD2 TYR A 226      36.851  88.280  26.619  1.00  0.00           C
ATOM   2895  HD2 TYR A 226      36.052  88.496  27.471  1.00  0.00           H
ATOM   2896  CE1 TYR A 226      38.958  88.437  24.821  1.00  0.00           C
ATOM   2897  HE1 TYR A 226      39.919  88.582  24.145  1.00  0.00           H
ATOM   2898  CE2 TYR A 226      36.819  89.257  25.588  1.00  0.00           C
ATOM   2899  HE2 TYR A 226      36.116  90.181  25.833  1.00  0.00           H
ATOM   2900  CZ  TYR A 226      37.887  89.312  24.681  1.00  0.00           C
ATOM   2901  OH  TYR A 226      37.967  90.199  23.623  1.00  0.00           O
ATOM   2902  HH  TYR A 226      38.542  91.155  24.023  1.00  0.00           H
ATOM   2903  N   ASP A 227      38.944  89.161  29.714  1.00  0.00           N
ATOM   2904  H   ASP A 227      40.018  88.814  30.077  1.00  0.00           H
ATOM   2905  CA  ASP A 227      38.438  90.458  30.182  1.00  0.00           C
ATOM   2906  HA  ASP A 227      37.265  90.523  30.400  1.00  0.00           H
ATOM   2907  C   ASP A 227      38.458  91.629  29.167  1.00  0.00           C
ATOM   2908  O   ASP A 227      38.225  92.773  29.541  1.00  0.00           O
ATOM   2909  CB  ASP A 227      39.102  90.862  31.499  1.00  0.00           C
ATOM   2910  HB2 ASP A 227      38.979  90.020  32.339  1.00  0.00           H
ATOM   2911  HB3 ASP A 227      38.580  91.806  32.012  1.00  0.00           H
ATOM   2912  CG  ASP A 227      40.543  91.241  31.310  1.00  0.00           C
ATOM   2913  OD1 ASP A 227      40.849  92.453  31.319  1.00  0.00           O
ATOM   2914  OD2 ASP A 227      41.358  90.319  31.107  1.00  0.00           O
ATOM   2915  N   GLY A 228      38.689  91.362  27.892  1.00  0.00           N
ATOM   2916  H   GLY A 228      39.111  90.360  27.428  1.00  0.00           H
ATOM   2917  CA  GLY A 228      38.383  92.376  26.891  1.00  0.00           C
ATOM   2918  HA2 GLY A 228      37.278  92.173  26.507  1.00  0.00           H
ATOM   2919  HA3 GLY A 228      38.351  93.358  27.570  1.00  0.00           H
ATOM   2920  C   GLY A 228      39.502  92.711  25.939  1.00  0.00           C
ATOM   2921  O   GLY A 228      40.494  91.946  25.854  1.00  0.00           O
ATOM   2922  N   PRO A 229      39.358  93.860  25.221  1.00  0.00           N
ATOM   2923  CA  PRO A 229      40.338  94.455  24.267  1.00  0.00           C
ATOM   2924  HA  PRO A 229      40.192  94.070  23.158  1.00  0.00           H
ATOM   2925  C   PRO A 229      41.765  94.434  24.843  1.00  0.00           C
ATOM   2926  O   PRO A 229      42.703  94.959  24.256  1.00  0.00           O
ATOM   2927  CB  PRO A 229      39.883  95.936  24.147  1.00  0.00           C
ATOM   2928  HB2 PRO A 229      39.847  96.752  23.279  1.00  0.00           H
ATOM   2929  HB3 PRO A 229      40.430  96.586  24.995  1.00  0.00           H
ATOM   2930  CG  PRO A 229      38.404  95.928  24.469  1.00  0.00           C
ATOM   2931  HG2 PRO A 229      37.611  96.000  23.582  1.00  0.00           H
ATOM   2932  HG3 PRO A 229      38.113  96.917  25.084  1.00  0.00           H
ATOM   2933  CD  PRO A 229      38.147  94.706  25.372  1.00  0.00           C
ATOM   2934  HD2 PRO A 229      36.993  94.398  25.298  1.00  0.00           H
ATOM   2935  HD3 PRO A 229      38.160  95.289  26.423  1.00  0.00           H
ATOM   2936  N   GLU A 230      41.900  93.851  26.026  1.00  0.00           N
ATOM   2937  H   GLU A 230      41.198  94.545  26.695  1.00  0.00           H
ATOM   2938  CA  GLU A 230      43.146  93.785  26.734  1.00  0.00           C
ATOM   2939  HA  GLU A 230      43.773  94.784  26.553  1.00  0.00           H
ATOM   2940  C   GLU A 230      43.767  92.504  26.275  1.00  0.00           C
ATOM   2941  O   GLU A 230      44.902  92.499  25.885  1.00  0.00           O
ATOM   2942  CB  GLU A 230      42.833  93.761  28.230  1.00  0.00           C
ATOM   2943  HB2 GLU A 230      42.438  94.844  28.565  1.00  0.00           H
ATOM   2944  HB3 GLU A 230      41.959  93.076  28.664  1.00  0.00           H
ATOM   2945  CG  GLU A 230      44.043  93.699  29.134  1.00  0.00           C
ATOM   2946  HG2 GLU A 230      44.796  92.980  28.577  1.00  0.00           H
ATOM   2947  HG3 GLU A 230      44.412  94.797  29.429  1.00  0.00           H
ATOM   2948  CD  GLU A 230      43.718  93.121  30.530  1.00  0.00           C
ATOM   2949  OE1 GLU A 230      43.568  93.966  31.456  1.00  0.00           O
ATOM   2950  OE2 GLU A 230      43.632  91.845  30.678  1.00  0.00           O
ATOM   2951  N   VAL A 231      43.021  91.410  26.268  1.00  0.00           N
ATOM   2952  H   VAL A 231      42.172  91.341  27.089  1.00  0.00           H
ATOM   2953  CA  VAL A 231      43.644  90.119  25.909  1.00  0.00           C
ATOM   2954  HA  VAL A 231      44.730  90.068  26.391  1.00  0.00           H
ATOM   2955  C   VAL A 231      43.836  90.084  24.384  1.00  0.00           C
ATOM   2956  O   VAL A 231      44.784  89.511  23.858  1.00  0.00           O
ATOM   2957  CB  VAL A 231      42.813  88.914  26.367  1.00  0.00           C
ATOM   2958  HB  VAL A 231      41.827  88.825  25.711  1.00  0.00           H
ATOM   2959  CG1 VAL A 231      43.572  87.646  26.123  1.00  0.00           C
ATOM   2960 HG11 VAL A 231      43.383  86.728  26.867  1.00  0.00           H
ATOM   2961 HG12 VAL A 231      43.040  87.153  25.168  1.00  0.00           H
ATOM   2962 HG13 VAL A 231      44.606  87.808  25.542  1.00  0.00           H
ATOM   2963  CG2 VAL A 231      42.504  89.026  27.807  1.00  0.00           C
ATOM   2964 HG21 VAL A 231      41.316  89.141  27.882  1.00  0.00           H
ATOM   2965 HG22 VAL A 231      43.044  89.796  28.546  1.00  0.00           H
ATOM   2966 HG23 VAL A 231      42.659  88.008  28.427  1.00  0.00           H
ATOM   2967  N   ASP A 232      42.902  90.730  23.705  1.00  0.00           N
ATOM   2968  H   ASP A 232      41.795  90.845  24.109  1.00  0.00           H
ATOM   2969  CA  ASP A 232      42.949  90.875  22.272  1.00  0.00           C
ATOM   2970  HA  ASP A 232      42.749  89.848  21.705  1.00  0.00           H
ATOM   2971  C   ASP A 232      44.337  91.422  21.911  1.00  0.00           C
ATOM   2972  O   ASP A 232      45.045  90.885  21.038  1.00  0.00           O
ATOM   2973  CB  ASP A 232      41.865  91.885  21.788  1.00  0.00           C
ATOM   2974  HB2 ASP A 232      42.069  91.901  20.615  1.00  0.00           H
ATOM   2975  HB3 ASP A 232      41.881  92.961  22.279  1.00  0.00           H
ATOM   2976  CG  ASP A 232      40.449  91.304  21.801  1.00  0.00           C
ATOM   2977  OD1 ASP A 232      40.330  90.100  22.165  1.00  0.00           O
ATOM   2978  OD2 ASP A 232      39.495  92.074  21.452  1.00  0.00           O
ATOM   2979  N   VAL A 233      44.711  92.489  22.581  1.00  0.00           N
ATOM   2980  H   VAL A 233      44.063  92.939  23.464  1.00  0.00           H
ATOM   2981  CA  VAL A 233      45.924  93.151  22.208  1.00  0.00           C
ATOM   2982  HA  VAL A 233      45.738  93.456  21.073  1.00  0.00           H
ATOM   2983  C   VAL A 233      47.131  92.205  22.212  1.00  0.00           C
ATOM   2984  O   VAL A 233      48.036  92.375  21.410  1.00  0.00           O
ATOM   2985  CB  VAL A 233      46.201  94.446  23.010  1.00  0.00           C
ATOM   2986  HB  VAL A 233      45.955  94.339  24.170  1.00  0.00           H
ATOM   2987  CG1 VAL A 233      47.649  94.855  22.838  1.00  0.00           C
ATOM   2988 HG11 VAL A 233      47.944  94.517  21.728  1.00  0.00           H
ATOM   2989 HG12 VAL A 233      48.343  94.365  23.669  1.00  0.00           H
ATOM   2990 HG13 VAL A 233      47.764  96.049  22.886  1.00  0.00           H
ATOM   2991  CG2 VAL A 233      45.351  95.524  22.502  1.00  0.00           C
ATOM   2992 HG21 VAL A 233      45.750  96.274  21.664  1.00  0.00           H
ATOM   2993 HG22 VAL A 233      44.336  95.075  22.057  1.00  0.00           H
ATOM   2994 HG23 VAL A 233      44.914  96.184  23.404  1.00  0.00           H
ATOM   2995  N   TRP A 234      47.165  91.224  23.092  1.00  0.00           N
ATOM   2996  H   TRP A 234      46.542  91.250  24.101  1.00  0.00           H
ATOM   2997  CA  TRP A 234      48.333  90.387  23.096  1.00  0.00           C
ATOM   2998  HA  TRP A 234      49.371  90.962  23.013  1.00  0.00           H
ATOM   2999  C   TRP A 234      48.309  89.526  21.821  1.00  0.00           C
ATOM   3000  O   TRP A 234      49.290  89.481  21.086  1.00  0.00           O
ATOM   3001  CB  TRP A 234      48.465  89.567  24.385  1.00  0.00           C
ATOM   3002  HB2 TRP A 234      48.685  90.392  25.211  1.00  0.00           H
ATOM   3003  HB3 TRP A 234      47.526  88.900  24.687  1.00  0.00           H
ATOM   3004  CG  TRP A 234      49.613  88.548  24.363  1.00  0.00           C
ATOM   3005  CD1 TRP A 234      49.563  87.314  23.821  1.00  0.00           C
ATOM   3006  HD1 TRP A 234      48.860  86.718  23.077  1.00  0.00           H
ATOM   3007  CD2 TRP A 234      50.955  88.684  24.921  1.00  0.00           C
ATOM   3008  NE1 TRP A 234      50.764  86.647  24.010  1.00  0.00           N
ATOM   3009  HE1 TRP A 234      51.009  85.537  23.671  1.00  0.00           H
ATOM   3010  CE2 TRP A 234      51.637  87.470  24.668  1.00  0.00           C
ATOM   3011  CE3 TRP A 234      51.633  89.708  25.591  1.00  0.00           C
ATOM   3012  HE3 TRP A 234      50.950  90.666  25.523  1.00  0.00           H
ATOM   3013  CZ2 TRP A 234      52.937  87.232  25.081  1.00  0.00           C
ATOM   3014  HZ2 TRP A 234      53.558  86.287  24.741  1.00  0.00           H
ATOM   3015  CZ3 TRP A 234      52.969  89.487  25.994  1.00  0.00           C
ATOM   3016  HZ3 TRP A 234      53.811  90.207  26.411  1.00  0.00           H
ATOM   3017  CH2 TRP A 234      53.611  88.245  25.715  1.00  0.00           C
ATOM   3018  HH2 TRP A 234      54.788  88.201  25.851  1.00  0.00           H
ATOM   3019  N   SER A 235      47.193  88.843  21.623  1.00  0.00           N
ATOM   3020  H   SER A 235      46.676  88.450  22.615  1.00  0.00           H
ATOM   3021  CA  SER A 235      46.910  88.021  20.513  1.00  0.00           C
ATOM   3022  HA  SER A 235      47.284  86.892  20.511  1.00  0.00           H
ATOM   3023  C   SER A 235      47.254  88.762  19.256  1.00  0.00           C
ATOM   3024  O   SER A 235      47.947  88.218  18.387  1.00  0.00           O
ATOM   3025  CB  SER A 235      45.415  87.801  20.475  1.00  0.00           C
ATOM   3026  HB2 SER A 235      44.520  88.574  20.345  1.00  0.00           H
ATOM   3027  HB3 SER A 235      45.216  87.003  19.603  1.00  0.00           H
ATOM   3028  OG  SER A 235      45.031  86.865  21.438  1.00  0.00           O
ATOM   3029  HG  SER A 235      44.572  87.447  22.371  1.00  0.00           H
ATOM   3030  N   LEU A 236      46.760  89.999  19.176  1.00  0.00           N
ATOM   3031  H   LEU A 236      46.663  90.578  20.196  1.00  0.00           H
ATOM   3032  CA  LEU A 236      46.939  90.849  18.037  1.00  0.00           C
ATOM   3033  HA  LEU A 236      46.622  90.339  17.016  1.00  0.00           H
ATOM   3034  C   LEU A 236      48.425  91.047  17.739  1.00  0.00           C
ATOM   3035  O   LEU A 236      48.836  91.240  16.600  1.00  0.00           O
ATOM   3036  CB  LEU A 236      46.211  92.163  18.316  1.00  0.00           C
ATOM   3037  HB2 LEU A 236      47.118  92.379  19.065  1.00  0.00           H
ATOM   3038  HB3 LEU A 236      46.169  93.361  18.399  1.00  0.00           H
ATOM   3039  CG  LEU A 236      45.042  92.461  17.366  1.00  0.00           C
ATOM   3040  HG  LEU A 236      45.375  92.777  16.267  1.00  0.00           H
ATOM   3041  CD1 LEU A 236      44.286  91.228  17.150  1.00  0.00           C
ATOM   3042 HD11 LEU A 236      43.272  91.607  16.631  1.00  0.00           H
ATOM   3043 HD12 LEU A 236      44.612  90.408  16.344  1.00  0.00           H
ATOM   3044 HD13 LEU A 236      43.974  90.799  18.224  1.00  0.00           H
ATOM   3045  CD2 LEU A 236      44.146  93.568  17.868  1.00  0.00           C
ATOM   3046 HD21 LEU A 236      43.168  93.662  17.182  1.00  0.00           H
ATOM   3047 HD22 LEU A 236      44.588  94.684  17.836  1.00  0.00           H
ATOM   3048 HD23 LEU A 236      43.759  93.310  18.972  1.00  0.00           H
ATOM   3049  N   GLY A 237      49.233  90.944  18.788  1.00  0.00           N
ATOM   3050  H   GLY A 237      48.965  91.324  19.871  1.00  0.00           H
ATOM   3051  CA  GLY A 237      50.663  91.122  18.721  1.00  0.00           C
ATOM   3052  HA2 GLY A 237      51.168  91.232  19.790  1.00  0.00           H
ATOM   3053  HA3 GLY A 237      51.113  91.863  17.907  1.00  0.00           H
ATOM   3054  C   GLY A 237      51.336  89.904  18.132  1.00  0.00           C
ATOM   3055  O   GLY A 237      52.310  90.031  17.362  1.00  0.00           O
ATOM   3056  N   VAL A 238      50.823  88.721  18.496  1.00  0.00           N
ATOM   3057  H   VAL A 238      49.961  88.586  19.288  1.00  0.00           H
ATOM   3058  CA  VAL A 238      51.300  87.455  17.949  1.00  0.00           C
ATOM   3059  HA  VAL A 238      52.484  87.478  17.997  1.00  0.00           H
ATOM   3060  C   VAL A 238      50.937  87.355  16.486  1.00  0.00           C
ATOM   3061  O   VAL A 238      51.732  86.888  15.686  1.00  0.00           O
ATOM   3062  CB  VAL A 238      50.666  86.237  18.676  1.00  0.00           C
ATOM   3063  HB  VAL A 238      49.555  85.994  18.321  1.00  0.00           H
ATOM   3064  CG1 VAL A 238      51.377  84.950  18.245  1.00  0.00           C
ATOM   3065 HG11 VAL A 238      52.099  84.479  19.081  1.00  0.00           H
ATOM   3066 HG12 VAL A 238      50.576  84.056  18.153  1.00  0.00           H
ATOM   3067 HG13 VAL A 238      51.711  84.959  17.099  1.00  0.00           H
ATOM   3068  CG2 VAL A 238      50.803  86.423  20.140  1.00  0.00           C
ATOM   3069 HG21 VAL A 238      51.409  87.284  20.690  1.00  0.00           H
ATOM   3070 HG22 VAL A 238      49.669  86.386  20.518  1.00  0.00           H
ATOM   3071 HG23 VAL A 238      51.252  85.464  20.720  1.00  0.00           H
ATOM   3072  N   ILE A 239      49.739  87.786  16.129  1.00  0.00           N
ATOM   3073  H   ILE A 239      49.013  88.429  16.795  1.00  0.00           H
ATOM   3074  CA  ILE A 239      49.352  87.805  14.751  1.00  0.00           C
ATOM   3075  HA  ILE A 239      49.322  86.705  14.300  1.00  0.00           H
ATOM   3076  C   ILE A 239      50.403  88.598  13.947  1.00  0.00           C
ATOM   3077  O   ILE A 239      50.922  88.092  12.949  1.00  0.00           O
ATOM   3078  CB  ILE A 239      47.897  88.355  14.561  1.00  0.00           C
ATOM   3079  HB  ILE A 239      47.712  89.412  15.071  1.00  0.00           H
ATOM   3080  CG1 ILE A 239      46.904  87.293  15.023  1.00  0.00           C
ATOM   3081 HG12 ILE A 239      47.351  86.557  15.852  1.00  0.00           H
ATOM   3082 HG13 ILE A 239      46.492  86.641  14.115  1.00  0.00           H
ATOM   3083  CG2 ILE A 239      47.610  88.701  13.130  1.00  0.00           C
ATOM   3084 HG21 ILE A 239      47.967  87.787  12.448  1.00  0.00           H
ATOM   3085 HG22 ILE A 239      46.433  88.720  12.917  1.00  0.00           H
ATOM   3086 HG23 ILE A 239      48.065  89.750  12.798  1.00  0.00           H
ATOM   3087  CD1 ILE A 239      45.807  87.859  15.761  1.00  0.00           C
ATOM   3088 HD11 ILE A 239      45.031  86.958  15.932  1.00  0.00           H
ATOM   3089 HD12 ILE A 239      45.971  88.055  16.929  1.00  0.00           H
ATOM   3090 HD13 ILE A 239      45.232  88.638  15.064  1.00  0.00           H
ATOM   3091  N   LEU A 240      50.729  89.804  14.398  1.00  0.00           N
ATOM   3092  H   LEU A 240      50.300  90.204  15.424  1.00  0.00           H
ATOM   3093  CA  LEU A 240      51.586  90.692  13.613  1.00  0.00           C
ATOM   3094  HA  LEU A 240      50.819  90.952  12.744  1.00  0.00           H
ATOM   3095  C   LEU A 240      52.934  90.082  13.507  1.00  0.00           C
ATOM   3096  O   LEU A 240      53.551  90.140  12.449  1.00  0.00           O
ATOM   3097  CB  LEU A 240      51.770  92.001  14.343  1.00  0.00           C
ATOM   3098  HB2 LEU A 240      50.846  92.276  15.040  1.00  0.00           H
ATOM   3099  HB3 LEU A 240      52.810  91.746  14.858  1.00  0.00           H
ATOM   3100  CG  LEU A 240      52.052  93.370  13.728  1.00  0.00           C
ATOM   3101  HG  LEU A 240      50.973  93.812  13.481  1.00  0.00           H
ATOM   3102  CD1 LEU A 240      52.961  94.095  14.699  1.00  0.00           C
ATOM   3103 HD11 LEU A 240      53.533  95.077  14.318  1.00  0.00           H
ATOM   3104 HD12 LEU A 240      53.940  93.417  14.596  1.00  0.00           H
ATOM   3105 HD13 LEU A 240      52.405  94.433  15.693  1.00  0.00           H
ATOM   3106  CD2 LEU A 240      52.563  93.430  12.290  1.00  0.00           C
ATOM   3107 HD21 LEU A 240      52.390  94.570  11.955  1.00  0.00           H
ATOM   3108 HD22 LEU A 240      53.761  93.430  12.355  1.00  0.00           H
ATOM   3109 HD23 LEU A 240      51.929  92.756  11.532  1.00  0.00           H
ATOM   3110  N   TYR A 241      53.420  89.536  14.630  1.00  0.00           N
ATOM   3111  H   TYR A 241      52.819  89.858  15.591  1.00  0.00           H
ATOM   3112  CA  TYR A 241      54.746  88.973  14.638  1.00  0.00           C
ATOM   3113  HA  TYR A 241      55.598  89.729  14.293  1.00  0.00           H
ATOM   3114  C   TYR A 241      54.753  87.902  13.557  1.00  0.00           C
ATOM   3115  O   TYR A 241      55.713  87.733  12.838  1.00  0.00           O
ATOM   3116  CB  TYR A 241      55.107  88.351  15.997  1.00  0.00           C
ATOM   3117  HB2 TYR A 241      54.560  89.141  16.707  1.00  0.00           H
ATOM   3118  HB3 TYR A 241      54.869  87.497  16.796  1.00  0.00           H
ATOM   3119  CG  TYR A 241      56.488  87.860  16.053  1.00  0.00           C
ATOM   3120  CD1 TYR A 241      56.824  86.587  15.562  1.00  0.00           C
ATOM   3121  HD1 TYR A 241      56.149  85.694  15.193  1.00  0.00           H
ATOM   3122  CD2 TYR A 241      57.487  88.668  16.520  1.00  0.00           C
ATOM   3123  HD2 TYR A 241      57.333  89.659  17.149  1.00  0.00           H
ATOM   3124  CE1 TYR A 241      58.154  86.133  15.565  1.00  0.00           C
ATOM   3125  HE1 TYR A 241      58.613  85.080  15.257  1.00  0.00           H
ATOM   3126  CE2 TYR A 241      58.820  88.240  16.555  1.00  0.00           C
ATOM   3127  HE2 TYR A 241      59.619  88.799  17.223  1.00  0.00           H
ATOM   3128  CZ  TYR A 241      59.130  86.975  16.052  1.00  0.00           C
ATOM   3129  OH  TYR A 241      60.414  86.559  16.116  1.00  0.00           O
ATOM   3130  HH  TYR A 241      60.517  85.765  16.995  1.00  0.00           H
ATOM   3131  N   THR A 242      53.678  87.151  13.440  1.00  0.00           N
ATOM   3132  H   THR A 242      52.817  87.306  14.225  1.00  0.00           H
ATOM   3133  CA  THR A 242      53.792  86.072  12.515  1.00  0.00           C
ATOM   3134  HA  THR A 242      54.826  85.486  12.501  1.00  0.00           H
ATOM   3135  C   THR A 242      53.593  86.568  11.109  1.00  0.00           C
ATOM   3136  O   THR A 242      54.379  86.204  10.206  1.00  0.00           O
ATOM   3137  CB  THR A 242      52.976  84.839  12.898  1.00  0.00           C
ATOM   3138  HB  THR A 242      53.030  83.918  12.143  1.00  0.00           H
ATOM   3139  OG1 THR A 242      51.598  85.076  12.568  1.00  0.00           O
ATOM   3140  HG1 THR A 242      51.318  86.173  12.865  1.00  0.00           H
ATOM   3141  CG2 THR A 242      53.154  84.636  14.378  1.00  0.00           C
ATOM   3142 HG21 THR A 242      52.089  84.461  14.886  1.00  0.00           H
ATOM   3143 HG22 THR A 242      53.866  85.310  15.049  1.00  0.00           H
ATOM   3144 HG23 THR A 242      53.522  83.542  14.066  1.00  0.00           H
ATOM   3145  N   LEU A 243      52.610  87.433  10.948  1.00  0.00           N
ATOM   3146  H   LEU A 243      52.521  88.310  11.729  1.00  0.00           H
ATOM   3147  CA  LEU A 243      52.369  88.074   9.692  1.00  0.00           C
ATOM   3148  HA  LEU A 243      52.166  87.337   8.785  1.00  0.00           H
ATOM   3149  C   LEU A 243      53.707  88.615   9.219  1.00  0.00           C
ATOM   3150  O   LEU A 243      54.081  88.331   8.142  1.00  0.00           O
ATOM   3151  CB  LEU A 243      51.354  89.192   9.844  1.00  0.00           C
ATOM   3152  HB2 LEU A 243      51.520  89.726   8.791  1.00  0.00           H
ATOM   3153  HB3 LEU A 243      51.492  90.035  10.667  1.00  0.00           H
ATOM   3154  CG  LEU A 243      49.893  88.768   9.771  1.00  0.00           C
ATOM   3155  HG  LEU A 243      49.545  87.966  10.575  1.00  0.00           H
ATOM   3156  CD1 LEU A 243      48.966  89.955   9.955  1.00  0.00           C
ATOM   3157 HD11 LEU A 243      47.859  89.569  10.183  1.00  0.00           H
ATOM   3158 HD12 LEU A 243      48.844  90.614   8.961  1.00  0.00           H
ATOM   3159 HD13 LEU A 243      49.323  90.803  10.714  1.00  0.00           H
ATOM   3160  CD2 LEU A 243      49.563  88.093   8.463  1.00  0.00           C
ATOM   3161 HD21 LEU A 243      49.519  86.967   8.059  1.00  0.00           H
ATOM   3162 HD22 LEU A 243      48.374  88.246   8.441  1.00  0.00           H
ATOM   3163 HD23 LEU A 243      49.997  88.752   7.563  1.00  0.00           H
ATOM   3164  N   VAL A 244      54.470  89.355  10.000  1.00  0.00           N
ATOM   3165  H   VAL A 244      54.838  89.306  11.120  1.00  0.00           H
ATOM   3166  CA  VAL A 244      55.633  89.891   9.375  1.00  0.00           C
ATOM   3167  HA  VAL A 244      55.577  89.889   8.184  1.00  0.00           H
ATOM   3168  C   VAL A 244      56.878  88.991   9.354  1.00  0.00           C
ATOM   3169  O   VAL A 244      57.838  89.250   8.570  1.00  0.00           O
ATOM   3170  CB  VAL A 244      55.895  91.420   9.629  1.00  0.00           C
ATOM   3171  HB  VAL A 244      55.843  91.895   8.536  1.00  0.00           H
ATOM   3172  CG1 VAL A 244      54.848  92.104  10.462  1.00  0.00           C
ATOM   3173 HG11 VAL A 244      55.437  93.088  10.817  1.00  0.00           H
ATOM   3174 HG12 VAL A 244      54.331  91.466  11.317  1.00  0.00           H
ATOM   3175 HG13 VAL A 244      54.031  92.471   9.671  1.00  0.00           H
ATOM   3176  CG2 VAL A 244      57.300  91.714  10.115  1.00  0.00           C
ATOM   3177 HG21 VAL A 244      57.496  92.694  10.765  1.00  0.00           H
ATOM   3178 HG22 VAL A 244      57.880  91.954   9.091  1.00  0.00           H
ATOM   3179 HG23 VAL A 244      57.928  90.805  10.568  1.00  0.00           H
ATOM   3180  N   SER A 245      56.878  87.909  10.123  1.00  0.00           N
ATOM   3181  H   SER A 245      56.451  87.919  11.215  1.00  0.00           H
ATOM   3182  CA  SER A 245      58.101  87.144  10.200  1.00  0.00           C
ATOM   3183  HA  SER A 245      59.011  87.446   9.498  1.00  0.00           H
ATOM   3184  C   SER A 245      57.939  85.680   9.780  1.00  0.00           C
ATOM   3185  O   SER A 245      58.906  84.963   9.562  1.00  0.00           O
ATOM   3186  CB  SER A 245      58.757  87.357  11.563  1.00  0.00           C
ATOM   3187  HB2 SER A 245      58.883  88.486  11.916  1.00  0.00           H
ATOM   3188  HB3 SER A 245      59.630  86.544  11.521  1.00  0.00           H
ATOM   3189  OG  SER A 245      58.091  86.616  12.549  1.00  0.00           O
ATOM   3190  HG  SER A 245      58.431  87.083  13.587  1.00  0.00           H
ATOM   3191  N   GLY A 246      56.695  85.242   9.634  1.00  0.00           N
ATOM   3192  H   GLY A 246      56.187  85.239  10.702  1.00  0.00           H
ATOM   3193  CA  GLY A 246      56.468  83.895   9.210  1.00  0.00           C
ATOM   3194  HA2 GLY A 246      55.413  83.790   8.667  1.00  0.00           H
ATOM   3195  HA3 GLY A 246      57.326  83.285   8.648  1.00  0.00           H
ATOM   3196  C   GLY A 246      56.480  82.929  10.341  1.00  0.00           C
ATOM   3197  O   GLY A 246      55.795  81.930  10.294  1.00  0.00           O
ATOM   3198  N   SER A 247      57.220  83.204  11.393  1.00  0.00           N
ATOM   3199  H   SER A 247      58.187  83.869  11.562  1.00  0.00           H
ATOM   3200  CA  SER A 247      57.242  82.272  12.523  1.00  0.00           C
ATOM   3201  HA  SER A 247      56.628  81.272  12.304  1.00  0.00           H
ATOM   3202  C   SER A 247      56.551  82.866  13.752  1.00  0.00           C
ATOM   3203  O   SER A 247      56.335  84.077  13.776  1.00  0.00           O
ATOM   3204  CB  SER A 247      58.658  81.675  12.776  1.00  0.00           C
ATOM   3205  HB2 SER A 247      58.945  81.096  13.781  1.00  0.00           H
ATOM   3206  HB3 SER A 247      58.887  80.901  11.895  1.00  0.00           H
ATOM   3207  OG  SER A 247      59.682  82.617  12.562  1.00  0.00           O
ATOM   3208  HG  SER A 247      60.498  82.481  13.422  1.00  0.00           H
ATOM   3209  N   LEU A 248      56.132  82.023  14.706  1.00  0.00           N
ATOM   3210  H   LEU A 248      56.513  80.899  14.626  1.00  0.00           H
ATOM   3211  CA  LEU A 248      55.492  82.439  15.992  1.00  0.00           C
ATOM   3212  HA  LEU A 248      54.661  83.231  15.730  1.00  0.00           H
ATOM   3213  C   LEU A 248      56.464  83.177  16.957  1.00  0.00           C
ATOM   3214  O   LEU A 248      57.651  82.855  17.059  1.00  0.00           O
ATOM   3215  CB  LEU A 248      54.908  81.204  16.712  1.00  0.00           C
ATOM   3216  HB2 LEU A 248      54.504  81.311  17.828  1.00  0.00           H
ATOM   3217  HB3 LEU A 248      55.857  80.482  16.826  1.00  0.00           H
ATOM   3218  CG  LEU A 248      53.742  80.460  16.028  1.00  0.00           C
ATOM   3219  HG  LEU A 248      53.951  80.162  14.890  1.00  0.00           H
ATOM   3220  CD1 LEU A 248      53.460  79.079  16.627  1.00  0.00           C
ATOM   3221 HD11 LEU A 248      53.157  79.001  17.773  1.00  0.00           H
ATOM   3222 HD12 LEU A 248      52.677  78.440  15.974  1.00  0.00           H
ATOM   3223 HD13 LEU A 248      54.415  78.380  16.434  1.00  0.00           H
ATOM   3224  CD2 LEU A 248      52.470  81.321  16.019  1.00  0.00           C
ATOM   3225 HD21 LEU A 248      52.013  81.685  17.062  1.00  0.00           H
ATOM   3226 HD22 LEU A 248      51.670  80.517  15.618  1.00  0.00           H
ATOM   3227 HD23 LEU A 248      52.259  82.099  15.141  1.00  0.00           H
ATOM   3228  N   PRO A 249      55.964  84.147  17.710  1.00  0.00           N
ATOM   3229  CA  PRO A 249      57.025  84.733  18.518  1.00  0.00           C
ATOM   3230  HA  PRO A 249      58.114  84.875  18.056  1.00  0.00           H
ATOM   3231  C   PRO A 249      57.397  83.821  19.670  1.00  0.00           C
ATOM   3232  O   PRO A 249      58.534  83.849  20.086  1.00  0.00           O
ATOM   3233  CB  PRO A 249      56.420  86.027  19.011  1.00  0.00           C
ATOM   3234  HB2 PRO A 249      56.922  86.998  18.537  1.00  0.00           H
ATOM   3235  HB3 PRO A 249      56.814  86.176  20.131  1.00  0.00           H
ATOM   3236  CG  PRO A 249      54.997  85.726  19.092  1.00  0.00           C
ATOM   3237  HG2 PRO A 249      54.363  86.728  19.037  1.00  0.00           H
ATOM   3238  HG3 PRO A 249      54.634  85.266  20.130  1.00  0.00           H
ATOM   3239  CD  PRO A 249      54.657  84.766  17.972  1.00  0.00           C
ATOM   3240  HD2 PRO A 249      54.168  85.448  17.135  1.00  0.00           H
ATOM   3241  HD3 PRO A 249      54.058  83.759  18.174  1.00  0.00           H
ATOM   3242  N   PHE A 250      56.463  83.004  20.160  1.00  0.00           N
ATOM   3243  H   PHE A 250      55.322  82.782  19.931  1.00  0.00           H
ATOM   3244  CA  PHE A 250      56.821  82.080  21.233  1.00  0.00           C
ATOM   3245  HA  PHE A 250      57.997  82.155  21.418  1.00  0.00           H
ATOM   3246  C   PHE A 250      56.606  80.686  20.863  1.00  0.00           C
ATOM   3247  O   PHE A 250      55.532  80.334  20.361  1.00  0.00           O
ATOM   3248  CB  PHE A 250      56.028  82.357  22.503  1.00  0.00           C
ATOM   3249  HB2 PHE A 250      54.920  81.998  22.252  1.00  0.00           H
ATOM   3250  HB3 PHE A 250      56.454  81.635  23.347  1.00  0.00           H
ATOM   3251  CG  PHE A 250      56.147  83.743  22.928  1.00  0.00           C
ATOM   3252  CD1 PHE A 250      57.361  84.197  23.439  1.00  0.00           C
ATOM   3253  HD1 PHE A 250      58.396  83.616  23.499  1.00  0.00           H
ATOM   3254  CD2 PHE A 250      55.111  84.628  22.695  1.00  0.00           C
ATOM   3255  HD2 PHE A 250      53.995  84.258  22.522  1.00  0.00           H
ATOM   3256  CE1 PHE A 250      57.516  85.499  23.762  1.00  0.00           C
ATOM   3257  HE1 PHE A 250      58.451  85.734  24.444  1.00  0.00           H
ATOM   3258  CE2 PHE A 250      55.243  85.935  22.992  1.00  0.00           C
ATOM   3259  HE2 PHE A 250      54.486  86.717  22.528  1.00  0.00           H
ATOM   3260  CZ  PHE A 250      56.442  86.406  23.561  1.00  0.00           C
ATOM   3261  HZ  PHE A 250      56.524  87.583  23.669  1.00  0.00           H
ATOM   3262  N   ASP A 251      57.622  79.875  21.138  1.00  0.00           N
ATOM   3263  H   ASP A 251      58.772  80.054  20.884  1.00  0.00           H
ATOM   3264  CA  ASP A 251      57.378  78.462  21.080  1.00  0.00           C
ATOM   3265  HA  ASP A 251      56.330  78.308  21.614  1.00  0.00           H
ATOM   3266  C   ASP A 251      58.262  77.611  21.971  1.00  0.00           C
ATOM   3267  O   ASP A 251      58.957  78.126  22.858  1.00  0.00           O
ATOM   3268  CB  ASP A 251      57.341  77.964  19.624  1.00  0.00           C
ATOM   3269  HB2 ASP A 251      58.194  77.228  19.218  1.00  0.00           H
ATOM   3270  HB3 ASP A 251      57.454  78.794  18.773  1.00  0.00           H
ATOM   3271  CG  ASP A 251      56.017  77.198  19.287  1.00  0.00           C
ATOM   3272  OD1 ASP A 251      55.392  76.554  20.208  1.00  0.00           O
ATOM   3273  OD2 ASP A 251      55.607  77.244  18.084  1.00  0.00           O
ATOM   3274  N   GLY A 252      58.143  76.294  21.754  1.00  0.00           N
ATOM   3275  H   GLY A 252      57.568  75.775  20.854  1.00  0.00           H
ATOM   3276  CA  GLY A 252      58.918  75.242  22.426  1.00  0.00           C
ATOM   3277  HA2 GLY A 252      58.616  75.564  23.524  1.00  0.00           H
ATOM   3278  HA3 GLY A 252      59.929  75.255  21.787  1.00  0.00           H
ATOM   3279  C   GLY A 252      58.279  73.888  22.176  1.00  0.00           C
ATOM   3280  O   GLY A 252      57.151  73.792  21.631  1.00  0.00           O
ATOM   3281  N   GLN A 253      58.991  72.843  22.593  1.00  0.00           N
ATOM   3282  H   GLN A 253      60.004  72.947  21.980  1.00  0.00           H
ATOM   3283  CA  GLN A 253      58.566  71.438  22.371  1.00  0.00           C
ATOM   3284  HA  GLN A 253      58.268  71.245  21.231  1.00  0.00           H
ATOM   3285  C   GLN A 253      57.171  71.067  22.937  1.00  0.00           C
ATOM   3286  O   GLN A 253      56.386  70.372  22.279  1.00  0.00           O
ATOM   3287  CB  GLN A 253      59.661  70.463  22.872  1.00  0.00           C
ATOM   3288  HB2 GLN A 253      60.623  70.682  23.547  1.00  0.00           H
ATOM   3289  HB3 GLN A 253      59.152  69.524  23.408  1.00  0.00           H
ATOM   3290  CG  GLN A 253      60.437  69.649  21.788  1.00  0.00           C
ATOM   3291  HG2 GLN A 253      59.693  68.938  21.180  1.00  0.00           H
ATOM   3292  HG3 GLN A 253      61.257  68.918  22.259  1.00  0.00           H
ATOM   3293  CD  GLN A 253      61.109  70.482  20.680  1.00  0.00           C
ATOM   3294  OE1 GLN A 253      60.613  71.545  20.270  1.00  0.00           O
ATOM   3295  NE2 GLN A 253      62.228  69.968  20.166  1.00  0.00           N
ATOM   3296 HE21 GLN A 253      62.673  70.481  19.186  1.00  0.00           H
ATOM   3297 HE22 GLN A 253      62.990  69.093  20.438  1.00  0.00           H
ATOM   3298  N   ASN A 254      56.852  71.568  24.126  1.00  0.00           N
ATOM   3299  H   ASN A 254      57.771  71.893  24.793  1.00  0.00           H
ATOM   3300  CA  ASN A 254      55.623  71.177  24.827  1.00  0.00           C
ATOM   3301  HA  ASN A 254      54.779  70.957  24.011  1.00  0.00           H
ATOM   3302  C   ASN A 254      55.050  72.292  25.700  1.00  0.00           C
ATOM   3303  O   ASN A 254      55.628  73.383  25.846  1.00  0.00           O
ATOM   3304  CB  ASN A 254      55.974  70.028  25.747  1.00  0.00           C
ATOM   3305  HB2 ASN A 254      56.113  69.105  24.996  1.00  0.00           H
ATOM   3306  HB3 ASN A 254      55.252  69.490  26.535  1.00  0.00           H
ATOM   3307  CG  ASN A 254      57.218  70.339  26.577  1.00  0.00           C
ATOM   3308  OD1 ASN A 254      57.181  71.172  27.489  1.00  0.00           O
ATOM   3309  ND2 ASN A 254      58.337  69.706  26.230  1.00  0.00           N
ATOM   3310 HD21 ASN A 254      58.346  68.535  26.001  1.00  0.00           H
ATOM   3311 HD22 ASN A 254      59.386  69.905  26.761  1.00  0.00           H
ATOM   3312  N   LEU A 255      53.938  71.972  26.337  1.00  0.00           N
ATOM   3313  H   LEU A 255      53.227  71.184  25.794  1.00  0.00           H
ATOM   3314  CA  LEU A 255      53.304  72.856  27.291  1.00  0.00           C
ATOM   3315  HA  LEU A 255      52.963  73.657  26.480  1.00  0.00           H
ATOM   3316  C   LEU A 255      54.284  73.591  28.231  1.00  0.00           C
ATOM   3317  O   LEU A 255      54.102  74.783  28.500  1.00  0.00           O
ATOM   3318  CB  LEU A 255      52.256  72.065  28.097  1.00  0.00           C
ATOM   3319  HB2 LEU A 255      52.055  70.943  27.729  1.00  0.00           H
ATOM   3320  HB3 LEU A 255      52.618  71.846  29.212  1.00  0.00           H
ATOM   3321  CG  LEU A 255      50.838  72.647  28.235  1.00  0.00           C
ATOM   3322  HG  LEU A 255      50.095  71.737  28.015  1.00  0.00           H
ATOM   3323  CD1 LEU A 255      50.452  73.155  29.678  1.00  0.00           C
ATOM   3324 HD11 LEU A 255      50.062  74.282  29.786  1.00  0.00           H
ATOM   3325 HD12 LEU A 255      51.103  72.878  30.648  1.00  0.00           H
ATOM   3326 HD13 LEU A 255      49.444  72.543  29.926  1.00  0.00           H
ATOM   3327  CD2 LEU A 255      50.581  73.714  27.135  1.00  0.00           C
ATOM   3328 HD21 LEU A 255      51.016  74.829  27.156  1.00  0.00           H
ATOM   3329 HD22 LEU A 255      49.430  73.894  27.424  1.00  0.00           H
ATOM   3330 HD23 LEU A 255      50.612  73.284  26.014  1.00  0.00           H
ATOM   3331  N   LYS A 256      55.311  72.899  28.724  1.00  0.00           N
ATOM   3332  H   LYS A 256      55.192  71.738  28.525  1.00  0.00           H
ATOM   3333  CA  LYS A 256      56.239  73.522  29.691  1.00  0.00           C
ATOM   3334  HA  LYS A 256      55.561  74.096  30.481  1.00  0.00           H
ATOM   3335  C   LYS A 256      57.299  74.490  29.067  1.00  0.00           C
ATOM   3336  O   LYS A 256      57.746  75.450  29.740  1.00  0.00           O
ATOM   3337  CB  LYS A 256      56.893  72.454  30.679  1.00  0.00           C
ATOM   3338  HB2 LYS A 256      57.016  73.047  31.711  1.00  0.00           H
ATOM   3339  HB3 LYS A 256      58.056  72.338  30.413  1.00  0.00           H
ATOM   3340  CG  LYS A 256      56.522  70.950  30.624  1.00  0.00           C
ATOM   3341  HG2 LYS A 256      55.477  70.486  30.279  1.00  0.00           H
ATOM   3342  HG3 LYS A 256      57.289  70.367  29.906  1.00  0.00           H
ATOM   3343  CD  LYS A 256      56.905  70.109  31.859  1.00  0.00           C
ATOM   3344  HD2 LYS A 256      56.597  68.957  31.733  1.00  0.00           H
ATOM   3345  HD3 LYS A 256      58.064  70.051  32.156  1.00  0.00           H
ATOM   3346  CE  LYS A 256      56.217  70.804  33.036  1.00  0.00           C
ATOM   3347  HE2 LYS A 256      56.860  71.611  33.643  1.00  0.00           H
ATOM   3348  HE3 LYS A 256      56.208  69.929  33.858  1.00  0.00           H
ATOM   3349  NZ  LYS A 256      54.885  71.157  32.511  1.00  0.00           N
ATOM   3350  HZ1 LYS A 256      54.027  70.739  31.785  1.00  0.00           H
ATOM   3351  HZ2 LYS A 256      54.302  70.665  33.445  1.00  0.00           H
ATOM   3352  HZ3 LYS A 256      54.599  72.302  32.726  1.00  0.00           H
ATOM   3353  N   GLU A 257      57.697  74.259  27.803  1.00  0.00           N
ATOM   3354  H   GLU A 257      58.255  73.210  27.824  1.00  0.00           H
ATOM   3355  CA  GLU A 257      58.557  75.224  27.080  1.00  0.00           C
ATOM   3356  HA  GLU A 257      59.445  75.580  27.784  1.00  0.00           H
ATOM   3357  C   GLU A 257      57.740  76.444  26.627  1.00  0.00           C
ATOM   3358  O   GLU A 257      58.139  77.586  26.871  1.00  0.00           O
ATOM   3359  CB  GLU A 257      59.265  74.569  25.898  1.00  0.00           C
ATOM   3360  HB2 GLU A 257      59.728  75.503  25.324  1.00  0.00           H
ATOM   3361  HB3 GLU A 257      58.602  73.769  25.327  1.00  0.00           H
ATOM   3362  CG  GLU A 257      60.696  74.082  26.192  1.00  0.00           C
ATOM   3363  HG2 GLU A 257      60.777  73.188  26.983  1.00  0.00           H
ATOM   3364  HG3 GLU A 257      61.564  74.839  26.538  1.00  0.00           H
ATOM   3365  CD  GLU A 257      61.280  73.277  25.022  1.00  0.00           C
ATOM   3366  OE1 GLU A 257      60.479  72.779  24.191  1.00  0.00           O
ATOM   3367  OE2 GLU A 257      62.528  73.146  24.922  1.00  0.00           O
ATOM   3368  N   LEU A 258      56.573  76.197  26.026  1.00  0.00           N
ATOM   3369  H   LEU A 258      56.557  75.199  25.386  1.00  0.00           H
ATOM   3370  CA  LEU A 258      55.706  77.281  25.538  1.00  0.00           C
ATOM   3371  HA  LEU A 258      56.365  77.766  24.674  1.00  0.00           H
ATOM   3372  C   LEU A 258      55.362  78.287  26.631  1.00  0.00           C
ATOM   3373  O   LEU A 258      55.599  79.500  26.472  1.00  0.00           O
ATOM   3374  CB  LEU A 258      54.426  76.736  24.907  1.00  0.00           C
ATOM   3375  HB2 LEU A 258      53.537  76.379  25.614  1.00  0.00           H
ATOM   3376  HB3 LEU A 258      54.757  75.746  24.317  1.00  0.00           H
ATOM   3377  CG  LEU A 258      53.880  77.636  23.805  1.00  0.00           C
ATOM   3378  HG  LEU A 258      54.683  77.954  22.986  1.00  0.00           H
ATOM   3379  CD1 LEU A 258      53.077  76.817  22.838  1.00  0.00           C
ATOM   3380 HD11 LEU A 258      51.923  77.133  22.912  1.00  0.00           H
ATOM   3381 HD12 LEU A 258      53.435  76.560  21.711  1.00  0.00           H
ATOM   3382 HD13 LEU A 258      52.798  75.707  23.205  1.00  0.00           H
ATOM   3383  CD2 LEU A 258      53.036  78.761  24.350  1.00  0.00           C
ATOM   3384 HD21 LEU A 258      53.928  79.530  24.092  1.00  0.00           H
ATOM   3385 HD22 LEU A 258      52.477  78.299  25.299  1.00  0.00           H
ATOM   3386 HD23 LEU A 258      52.124  79.317  23.793  1.00  0.00           H
ATOM   3387  N   ARG A 259      54.819  77.773  27.733  1.00  0.00           N
ATOM   3388  H   ARG A 259      55.226  76.710  28.062  1.00  0.00           H
ATOM   3389  CA  ARG A 259      54.426  78.604  28.849  1.00  0.00           C
ATOM   3390  HA  ARG A 259      53.734  79.417  28.323  1.00  0.00           H
ATOM   3391  C   ARG A 259      55.623  79.320  29.480  1.00  0.00           C
ATOM   3392  O   ARG A 259      55.577  80.546  29.666  1.00  0.00           O
ATOM   3393  CB  ARG A 259      53.628  77.788  29.877  1.00  0.00           C
ATOM   3394  HB2 ARG A 259      52.748  78.591  29.930  1.00  0.00           H
ATOM   3395  HB3 ARG A 259      53.132  76.962  29.167  1.00  0.00           H
ATOM   3396  CG  ARG A 259      53.686  77.011  31.206  1.00  0.00           C
ATOM   3397  HG2 ARG A 259      54.197  77.212  32.270  1.00  0.00           H
ATOM   3398  HG3 ARG A 259      54.420  76.099  30.975  1.00  0.00           H
ATOM   3399  CD  ARG A 259      52.265  76.417  31.464  1.00  0.00           C
ATOM   3400  HD2 ARG A 259      51.744  75.833  30.570  1.00  0.00           H
ATOM   3401  HD3 ARG A 259      52.382  75.662  32.389  1.00  0.00           H
ATOM   3402  NE  ARG A 259      51.146  77.203  32.033  1.00  0.00           N
ATOM   3403  HE  ARG A 259      50.323  76.512  32.553  1.00  0.00           H
ATOM   3404  CZ  ARG A 259      51.252  78.525  32.226  1.00  0.00           C
ATOM   3405  NH1 ARG A 259      52.452  79.137  32.216  1.00  0.00           N
ATOM   3406 HH11 ARG A 259      52.730  78.673  33.285  1.00  0.00           H
ATOM   3407 HH12 ARG A 259      53.487  79.488  31.742  1.00  0.00           H
ATOM   3408  NH2 ARG A 259      50.209  79.199  32.709  1.00  0.00           N
ATOM   3409 HH21 ARG A 259      49.724  78.478  33.542  1.00  0.00           H
ATOM   3410 HH22 ARG A 259      50.771  80.134  33.219  1.00  0.00           H
ATOM   3411  N   GLU A 260      56.693  78.581  29.798  1.00  0.00           N
ATOM   3412  H   GLU A 260      56.528  77.659  30.529  1.00  0.00           H
ATOM   3413  CA  GLU A 260      57.929  79.233  30.290  1.00  0.00           C
ATOM   3414  HA  GLU A 260      57.730  79.610  31.409  1.00  0.00           H
ATOM   3415  C   GLU A 260      58.262  80.421  29.374  1.00  0.00           C
ATOM   3416  O   GLU A 260      58.366  81.554  29.845  1.00  0.00           O
ATOM   3417  CB  GLU A 260      59.154  78.223  30.424  1.00  0.00           C
ATOM   3418  HB2 GLU A 260      58.948  77.946  31.578  1.00  0.00           H
ATOM   3419  HB3 GLU A 260      59.958  79.065  30.731  1.00  0.00           H
ATOM   3420  CG  GLU A 260      59.659  76.984  29.739  1.00  0.00           C
ATOM   3421  HG2 GLU A 260      60.503  76.145  29.540  1.00  0.00           H
ATOM   3422  HG3 GLU A 260      59.337  76.268  30.653  1.00  0.00           H
ATOM   3423  CD  GLU A 260      60.825  77.843  29.280  1.00  0.00           C
ATOM   3424  OE1 GLU A 260      61.712  78.132  30.138  1.00  0.00           O
ATOM   3425  OE2 GLU A 260      60.266  78.746  28.610  1.00  0.00           O
ATOM   3426  N   ARG A 261      58.376  80.142  28.062  1.00  0.00           N
ATOM   3427  H   ARG A 261      58.131  78.995  27.983  1.00  0.00           H
ATOM   3428  CA  ARG A 261      58.643  81.161  27.039  1.00  0.00           C
ATOM   3429  HA  ARG A 261      59.668  81.646  27.412  1.00  0.00           H
ATOM   3430  C   ARG A 261      57.675  82.322  27.058  1.00  0.00           C
ATOM   3431  O   ARG A 261      58.085  83.447  27.316  1.00  0.00           O
ATOM   3432  CB  ARG A 261      58.655  80.557  25.643  1.00  0.00           C
ATOM   3433  HB2 ARG A 261      58.109  81.240  24.835  1.00  0.00           H
ATOM   3434  HB3 ARG A 261      58.292  79.435  25.503  1.00  0.00           H
ATOM   3435  CG  ARG A 261      60.023  80.557  25.011  1.00  0.00           C
ATOM   3436  HG2 ARG A 261      60.170  80.456  23.830  1.00  0.00           H
ATOM   3437  HG3 ARG A 261      60.567  81.604  25.217  1.00  0.00           H
ATOM   3438  CD  ARG A 261      60.940  79.455  25.606  1.00  0.00           C
ATOM   3439  HD2 ARG A 261      61.565  79.930  26.514  1.00  0.00           H
ATOM   3440  HD3 ARG A 261      60.680  78.373  26.021  1.00  0.00           H
ATOM   3441  NE  ARG A 261      62.149  79.208  24.781  1.00  0.00           N
ATOM   3442  HE  ARG A 261      63.083  79.946  24.861  1.00  0.00           H
ATOM   3443  CZ  ARG A 261      62.297  78.201  23.914  1.00  0.00           C
ATOM   3444  NH1 ARG A 261      61.325  77.305  23.731  1.00  0.00           N
ATOM   3445 HH11 ARG A 261      60.236  77.315  24.188  1.00  0.00           H
ATOM   3446 HH12 ARG A 261      61.791  76.322  23.241  1.00  0.00           H
ATOM   3447  NH2 ARG A 261      63.433  78.102  23.231  1.00  0.00           N
ATOM   3448 HH21 ARG A 261      63.681  78.700  22.230  1.00  0.00           H
ATOM   3449 HH22 ARG A 261      64.371  77.429  23.526  1.00  0.00           H
ATOM   3450  N   VAL A 262      56.403  82.058  26.775  1.00  0.00           N
ATOM   3451  H   VAL A 262      56.015  81.221  27.510  1.00  0.00           H
ATOM   3452  CA  VAL A 262      55.399  83.130  26.804  1.00  0.00           C
ATOM   3453  HA  VAL A 262      55.701  83.843  25.901  1.00  0.00           H
ATOM   3454  C   VAL A 262      55.481  84.027  28.074  1.00  0.00           C
ATOM   3455  O   VAL A 262      55.501  85.259  27.987  1.00  0.00           O
ATOM   3456  CB  VAL A 262      53.991  82.587  26.728  1.00  0.00           C
ATOM   3457  HB  VAL A 262      53.597  81.980  27.677  1.00  0.00           H
ATOM   3458  CG1 VAL A 262      53.010  83.748  26.744  1.00  0.00           C
ATOM   3459 HG11 VAL A 262      53.409  84.709  26.159  1.00  0.00           H
ATOM   3460 HG12 VAL A 262      52.798  84.001  27.885  1.00  0.00           H
ATOM   3461 HG13 VAL A 262      51.993  83.465  26.174  1.00  0.00           H
ATOM   3462  CG2 VAL A 262      53.813  81.767  25.538  1.00  0.00           C
ATOM   3463 HG21 VAL A 262      52.886  81.065  25.837  1.00  0.00           H
ATOM   3464 HG22 VAL A 262      54.835  81.307  25.123  1.00  0.00           H
ATOM   3465 HG23 VAL A 262      53.340  82.351  24.597  1.00  0.00           H
ATOM   3466  N   LEU A 263      55.513  83.402  29.251  1.00  0.00           N
ATOM   3467  H   LEU A 263      56.127  82.456  29.600  1.00  0.00           H
ATOM   3468  CA  LEU A 263      55.462  84.211  30.487  1.00  0.00           C
ATOM   3469  HA  LEU A 263      54.663  85.081  30.346  1.00  0.00           H
ATOM   3470  C   LEU A 263      56.743  84.989  30.725  1.00  0.00           C
ATOM   3471  O   LEU A 263      56.661  86.050  31.344  1.00  0.00           O
ATOM   3472  CB  LEU A 263      54.985  83.449  31.757  1.00  0.00           C
ATOM   3473  HB2 LEU A 263      54.822  84.264  32.623  1.00  0.00           H
ATOM   3474  HB3 LEU A 263      56.023  82.976  32.120  1.00  0.00           H
ATOM   3475  CG  LEU A 263      53.716  82.574  31.686  1.00  0.00           C
ATOM   3476  HG  LEU A 263      53.700  81.869  30.728  1.00  0.00           H
ATOM   3477  CD1 LEU A 263      53.720  81.497  32.803  1.00  0.00           C
ATOM   3478 HD11 LEU A 263      53.775  80.494  33.477  1.00  0.00           H
ATOM   3479 HD12 LEU A 263      54.921  81.498  33.025  1.00  0.00           H
ATOM   3480 HD13 LEU A 263      53.168  82.143  33.670  1.00  0.00           H
ATOM   3481  CD2 LEU A 263      52.406  83.382  31.623  1.00  0.00           C
ATOM   3482 HD21 LEU A 263      51.924  82.948  30.625  1.00  0.00           H
ATOM   3483 HD22 LEU A 263      51.726  83.245  32.599  1.00  0.00           H
ATOM   3484 HD23 LEU A 263      52.608  84.561  31.700  1.00  0.00           H
ATOM   3485  N   ARG A 264      57.887  84.509  30.207  1.00  0.00           N
ATOM   3486  H   ARG A 264      58.208  83.522  30.799  1.00  0.00           H
ATOM   3487  CA  ARG A 264      59.088  85.375  30.130  1.00  0.00           C
ATOM   3488  HA  ARG A 264      59.137  85.825  31.236  1.00  0.00           H
ATOM   3489  C   ARG A 264      58.978  86.500  29.068  1.00  0.00           C
ATOM   3490  O   ARG A 264      59.525  87.629  29.248  1.00  0.00           O
ATOM   3491  CB  ARG A 264      60.411  84.614  29.986  1.00  0.00           C
ATOM   3492  HB2 ARG A 264      60.529  84.214  28.863  1.00  0.00           H
ATOM   3493  HB3 ARG A 264      60.401  83.697  30.758  1.00  0.00           H
ATOM   3494  CG  ARG A 264      61.618  85.559  30.286  1.00  0.00           C
ATOM   3495  HG2 ARG A 264      61.709  85.538  31.485  1.00  0.00           H
ATOM   3496  HG3 ARG A 264      61.582  86.748  30.186  1.00  0.00           H
ATOM   3497  CD  ARG A 264      62.982  85.062  29.786  1.00  0.00           C
ATOM   3498  HD2 ARG A 264      63.805  85.818  30.198  1.00  0.00           H
ATOM   3499  HD3 ARG A 264      63.032  84.764  28.637  1.00  0.00           H
ATOM   3500  NE  ARG A 264      63.284  83.749  30.386  1.00  0.00           N
ATOM   3501  HE  ARG A 264      62.708  83.283  31.319  1.00  0.00           H
ATOM   3502  CZ  ARG A 264      64.508  83.261  30.643  1.00  0.00           C
ATOM   3503  NH1 ARG A 264      65.595  83.998  30.371  1.00  0.00           N
ATOM   3504 HH11 ARG A 264      66.528  83.490  29.829  1.00  0.00           H
ATOM   3505 HH12 ARG A 264      66.012  84.964  30.930  1.00  0.00           H
ATOM   3506  NH2 ARG A 264      64.636  82.029  31.187  1.00  0.00           N
ATOM   3507 HH21 ARG A 264      64.913  81.897  32.338  1.00  0.00           H
ATOM   3508 HH22 ARG A 264      64.716  80.993  30.607  1.00  0.00           H
ATOM   3509  N   GLY A 265      58.280  86.182  27.974  1.00  0.00           N
ATOM   3510  H   GLY A 265      58.696  85.371  27.221  1.00  0.00           H
ATOM   3511  CA  GLY A 265      57.879  87.182  26.983  1.00  0.00           C
ATOM   3512  HA2 GLY A 265      57.476  88.195  27.468  1.00  0.00           H
ATOM   3513  HA3 GLY A 265      57.000  86.767  26.297  1.00  0.00           H
ATOM   3514  C   GLY A 265      59.013  87.896  26.253  1.00  0.00           C
ATOM   3515  O   GLY A 265      58.812  89.020  25.761  1.00  0.00           O
ATOM   3516  N   LYS A 266      60.193  87.254  26.221  1.00  0.00           N
ATOM   3517  H   LYS A 266      60.592  86.247  26.706  1.00  0.00           H
ATOM   3518  CA  LYS A 266      61.314  87.750  25.434  1.00  0.00           C
ATOM   3519  HA  LYS A 266      61.108  88.913  25.292  1.00  0.00           H
ATOM   3520  C   LYS A 266      61.095  87.139  24.064  1.00  0.00           C
ATOM   3521  O   LYS A 266      60.582  86.018  23.950  1.00  0.00           O
ATOM   3522  CB  LYS A 266      62.710  87.355  26.003  1.00  0.00           C
ATOM   3523  HB2 LYS A 266      62.933  86.187  26.124  1.00  0.00           H
ATOM   3524  HB3 LYS A 266      63.563  87.696  25.238  1.00  0.00           H
ATOM   3525  CG  LYS A 266      63.090  88.013  27.393  1.00  0.00           C
ATOM   3526  HG2 LYS A 266      64.259  87.809  27.558  1.00  0.00           H
ATOM   3527  HG3 LYS A 266      62.489  87.473  28.257  1.00  0.00           H
ATOM   3528  CD  LYS A 266      62.854  89.568  27.442  1.00  0.00           C
ATOM   3529  HD2 LYS A 266      63.959  90.040  27.401  1.00  0.00           H
ATOM   3530  HD3 LYS A 266      62.492  90.131  26.449  1.00  0.00           H
ATOM   3531  CE  LYS A 266      62.253  90.055  28.782  1.00  0.00           C
ATOM   3532  HE2 LYS A 266      61.775  89.414  29.670  1.00  0.00           H
ATOM   3533  HE3 LYS A 266      63.132  90.532  29.457  1.00  0.00           H
ATOM   3534  NZ  LYS A 266      61.073  91.034  28.594  1.00  0.00           N
ATOM   3535  HZ1 LYS A 266      60.462  90.998  27.567  1.00  0.00           H
ATOM   3536  HZ2 LYS A 266      61.634  92.098  28.553  1.00  0.00           H
ATOM   3537  HZ3 LYS A 266      60.296  91.249  29.481  1.00  0.00           H
ATOM   3538  N   TYR A 267      61.435  87.906  23.037  1.00  0.00           N
ATOM   3539  H   TYR A 267      61.845  89.009  23.211  1.00  0.00           H
ATOM   3540  CA  TYR A 267      61.442  87.356  21.716  1.00  0.00           C
ATOM   3541  HA  TYR A 267      61.848  86.234  21.775  1.00  0.00           H
ATOM   3542  C   TYR A 267      62.488  88.137  20.947  1.00  0.00           C
ATOM   3543  O   TYR A 267      62.834  89.254  21.329  1.00  0.00           O
ATOM   3544  CB  TYR A 267      60.050  87.436  21.065  1.00  0.00           C
ATOM   3545  HB2 TYR A 267      59.295  86.692  21.611  1.00  0.00           H
ATOM   3546  HB3 TYR A 267      60.137  86.965  19.971  1.00  0.00           H
ATOM   3547  CG  TYR A 267      59.488  88.823  21.091  1.00  0.00           C
ATOM   3548  CD1 TYR A 267      59.702  89.699  20.008  1.00  0.00           C
ATOM   3549  HD1 TYR A 267      60.677  89.581  19.351  1.00  0.00           H
ATOM   3550  CD2 TYR A 267      58.771  89.288  22.213  1.00  0.00           C
ATOM   3551  HD2 TYR A 267      58.704  88.827  23.300  1.00  0.00           H
ATOM   3552  CE1 TYR A 267      59.218  91.005  20.028  1.00  0.00           C
ATOM   3553  HE1 TYR A 267      59.808  91.973  19.675  1.00  0.00           H
ATOM   3554  CE2 TYR A 267      58.263  90.573  22.236  1.00  0.00           C
ATOM   3555  HE2 TYR A 267      58.143  91.142  23.274  1.00  0.00           H
ATOM   3556  CZ  TYR A 267      58.493  91.427  21.152  1.00  0.00           C
ATOM   3557  OH  TYR A 267      58.005  92.683  21.199  1.00  0.00           O
ATOM   3558  HH  TYR A 267      58.780  93.337  21.824  1.00  0.00           H
ATOM   3559  N   ARG A 268      63.027  87.551  19.883  1.00  0.00           N
ATOM   3560  H   ARG A 268      63.045  86.383  19.659  1.00  0.00           H
ATOM   3561  CA  ARG A 268      63.939  88.347  19.027  1.00  0.00           C
ATOM   3562  HA  ARG A 268      64.278  89.345  19.587  1.00  0.00           H
ATOM   3563  C   ARG A 268      63.174  88.704  17.772  1.00  0.00           C
ATOM   3564  O   ARG A 268      62.241  87.985  17.367  1.00  0.00           O
ATOM   3565  CB  ARG A 268      65.312  87.655  18.755  1.00  0.00           C
ATOM   3566  HB2 ARG A 268      65.143  86.600  18.228  1.00  0.00           H
ATOM   3567  HB3 ARG A 268      65.959  88.326  18.009  1.00  0.00           H
ATOM   3568  CG  ARG A 268      66.312  87.618  20.010  1.00  0.00           C
ATOM   3569  HG2 ARG A 268      66.746  88.663  20.408  1.00  0.00           H
ATOM   3570  HG3 ARG A 268      65.776  87.083  20.935  1.00  0.00           H
ATOM   3571  CD  ARG A 268      67.683  86.860  19.696  1.00  0.00           C
ATOM   3572  HD2 ARG A 268      68.461  86.791  20.603  1.00  0.00           H
ATOM   3573  HD3 ARG A 268      68.303  87.514  18.907  1.00  0.00           H
ATOM   3574  NE  ARG A 268      67.393  85.557  19.095  1.00  0.00           N
ATOM   3575  HE  ARG A 268      67.667  85.411  17.945  1.00  0.00           H
ATOM   3576  CZ  ARG A 268      67.364  84.404  19.775  1.00  0.00           C
ATOM   3577  NH1 ARG A 268      67.709  84.360  21.103  1.00  0.00           N
ATOM   3578 HH11 ARG A 268      68.798  83.988  21.417  1.00  0.00           H
ATOM   3579 HH12 ARG A 268      66.972  84.305  22.036  1.00  0.00           H
ATOM   3580  NH2 ARG A 268      66.983  83.288  19.121  1.00  0.00           N
ATOM   3581 HH21 ARG A 268      65.932  83.064  18.610  1.00  0.00           H
ATOM   3582 HH22 ARG A 268      67.681  82.326  19.049  1.00  0.00           H
ATOM   3583  N   ILE A 269      63.512  89.833  17.186  1.00  0.00           N
ATOM   3584  H   ILE A 269      64.517  90.410  17.460  1.00  0.00           H
ATOM   3585  CA  ILE A 269      62.849  90.156  15.963  1.00  0.00           C
ATOM   3586  HA  ILE A 269      61.960  89.382  15.830  1.00  0.00           H
ATOM   3587  C   ILE A 269      63.759  89.804  14.814  1.00  0.00           C
ATOM   3588  O   ILE A 269      64.927  89.674  14.988  1.00  0.00           O
ATOM   3589  CB  ILE A 269      62.333  91.584  15.940  1.00  0.00           C
ATOM   3590  HB  ILE A 269      61.746  91.803  14.930  1.00  0.00           H
ATOM   3591  CG1 ILE A 269      63.449  92.612  16.034  1.00  0.00           C
ATOM   3592 HG12 ILE A 269      63.901  92.877  17.112  1.00  0.00           H
ATOM   3593 HG13 ILE A 269      64.435  92.388  15.390  1.00  0.00           H
ATOM   3594  CG2 ILE A 269      61.329  91.781  17.055  1.00  0.00           C
ATOM   3595 HG21 ILE A 269      61.839  91.375  18.063  1.00  0.00           H
ATOM   3596 HG22 ILE A 269      60.310  91.265  16.702  1.00  0.00           H
ATOM   3597 HG23 ILE A 269      60.964  92.846  17.454  1.00  0.00           H
ATOM   3598  CD1 ILE A 269      62.986  93.995  15.455  1.00  0.00           C
ATOM   3599 HD11 ILE A 269      63.993  94.632  15.633  1.00  0.00           H
ATOM   3600 HD12 ILE A 269      62.948  94.156  14.273  1.00  0.00           H
ATOM   3601 HD13 ILE A 269      62.043  94.345  16.081  1.00  0.00           H
ATOM   3602  N   PRO A 270      63.218  89.560  13.640  1.00  0.00           N
ATOM   3603  CA  PRO A 270      64.101  89.299  12.518  1.00  0.00           C
ATOM   3604  HA  PRO A 270      64.922  88.497  12.852  1.00  0.00           H
ATOM   3605  C   PRO A 270      64.658  90.617  12.025  1.00  0.00           C
ATOM   3606  O   PRO A 270      64.070  91.650  12.219  1.00  0.00           O
ATOM   3607  CB  PRO A 270      63.155  88.729  11.494  1.00  0.00           C
ATOM   3608  HB2 PRO A 270      63.739  87.761  11.096  1.00  0.00           H
ATOM   3609  HB3 PRO A 270      62.943  89.468  10.587  1.00  0.00           H
ATOM   3610  CG  PRO A 270      61.928  88.336  12.220  1.00  0.00           C
ATOM   3611  HG2 PRO A 270      62.096  87.270  12.743  1.00  0.00           H
ATOM   3612  HG3 PRO A 270      61.181  88.188  11.308  1.00  0.00           H
ATOM   3613  CD  PRO A 270      61.806  89.407  13.264  1.00  0.00           C
ATOM   3614  HD2 PRO A 270      60.935  88.948  13.938  1.00  0.00           H
ATOM   3615  HD3 PRO A 270      61.499  90.445  12.779  1.00  0.00           H
ATOM   3616  N   PHE A 271      65.818  90.586  11.392  1.00  0.00           N
ATOM   3617  H   PHE A 271      66.554  89.675  11.602  1.00  0.00           H
ATOM   3618  CA  PHE A 271      66.554  91.835  11.031  1.00  0.00           C
ATOM   3619  HA  PHE A 271      66.742  92.476  12.022  1.00  0.00           H
ATOM   3620  C   PHE A 271      65.848  92.672   9.991  1.00  0.00           C
ATOM   3621  O   PHE A 271      66.186  93.836   9.873  1.00  0.00           O
ATOM   3622  CB  PHE A 271      67.920  91.481  10.421  1.00  0.00           C
ATOM   3623  HB2 PHE A 271      68.576  92.474  10.566  1.00  0.00           H
ATOM   3624  HB3 PHE A 271      68.668  90.670  10.886  1.00  0.00           H
ATOM   3625  CG  PHE A 271      67.824  91.033   8.942  1.00  0.00           C
ATOM   3626  CD1 PHE A 271      67.939  91.990   7.881  1.00  0.00           C
ATOM   3627  HD1 PHE A 271      68.545  93.011   7.958  1.00  0.00           H
ATOM   3628  CD2 PHE A 271      67.604  89.657   8.623  1.00  0.00           C
ATOM   3629  HD2 PHE A 271      68.016  88.723   9.232  1.00  0.00           H
ATOM   3630  CE1 PHE A 271      67.841  91.575   6.596  1.00  0.00           C
ATOM   3631  HE1 PHE A 271      68.172  92.250   5.674  1.00  0.00           H
ATOM   3632  CE2 PHE A 271      67.532  89.244   7.283  1.00  0.00           C
ATOM   3633  HE2 PHE A 271      67.800  88.142   6.923  1.00  0.00           H
ATOM   3634  CZ  PHE A 271      67.621  90.212   6.267  1.00  0.00           C
ATOM   3635  HZ  PHE A 271      67.830  89.856   5.151  1.00  0.00           H
ATOM   3636  N   TYR A 272      64.977  92.078   9.150  1.00  0.00           N
ATOM   3637  H   TYR A 272      64.984  90.896   9.141  1.00  0.00           H
ATOM   3638  CA  TYR A 272      64.229  92.892   8.119  1.00  0.00           C
ATOM   3639  HA  TYR A 272      64.859  93.786   7.639  1.00  0.00           H
ATOM   3640  C   TYR A 272      63.016  93.625   8.730  1.00  0.00           C
ATOM   3641  O   TYR A 272      62.597  94.609   8.179  1.00  0.00           O
ATOM   3642  CB  TYR A 272      63.817  92.067   6.910  1.00  0.00           C
ATOM   3643  HB2 TYR A 272      64.714  91.961   6.129  1.00  0.00           H
ATOM   3644  HB3 TYR A 272      63.006  92.581   6.195  1.00  0.00           H
ATOM   3645  CG  TYR A 272      63.250  90.749   7.346  1.00  0.00           C
ATOM   3646  CD1 TYR A 272      61.927  90.615   7.668  1.00  0.00           C
ATOM   3647  HD1 TYR A 272      61.098  91.327   7.199  1.00  0.00           H
ATOM   3648  CD2 TYR A 272      64.073  89.654   7.518  1.00  0.00           C
ATOM   3649  HD2 TYR A 272      64.829  89.429   6.629  1.00  0.00           H
ATOM   3650  CE1 TYR A 272      61.408  89.412   8.089  1.00  0.00           C
ATOM   3651  HE1 TYR A 272      60.438  89.637   8.731  1.00  0.00           H
ATOM   3652  CE2 TYR A 272      63.579  88.458   7.937  1.00  0.00           C
ATOM   3653  HE2 TYR A 272      64.368  87.569   7.872  1.00  0.00           H
ATOM   3654  CZ  TYR A 272      62.259  88.352   8.226  1.00  0.00           C
ATOM   3655  OH  TYR A 272      61.828  87.159   8.710  1.00  0.00           O
ATOM   3656  HH  TYR A 272      62.759  86.424   8.811  1.00  0.00           H
ATOM   3657  N   MET A 273      62.511  93.216   9.898  1.00  0.00           N
ATOM   3658  H   MET A 273      63.221  92.583  10.594  1.00  0.00           H
ATOM   3659  CA  MET A 273      61.367  93.895  10.466  1.00  0.00           C
ATOM   3660  HA  MET A 273      60.549  93.605   9.648  1.00  0.00           H
ATOM   3661  C   MET A 273      61.720  95.326  10.634  1.00  0.00           C
ATOM   3662  O   MET A 273      62.656  95.591  11.333  1.00  0.00           O
ATOM   3663  CB  MET A 273      61.043  93.363  11.855  1.00  0.00           C
ATOM   3664  HB2 MET A 273      60.823  92.257  11.479  1.00  0.00           H
ATOM   3665  HB3 MET A 273      61.999  93.464  12.553  1.00  0.00           H
ATOM   3666  CG  MET A 273      59.866  94.065  12.526  1.00  0.00           C
ATOM   3667  HG2 MET A 273      59.000  94.064  11.722  1.00  0.00           H
ATOM   3668  HG3 MET A 273      60.232  94.987  13.179  1.00  0.00           H
ATOM   3669  SD  MET A 273      59.337  93.191  13.971  1.00  0.00           S
ATOM   3670  CE  MET A 273      58.611  91.680  13.284  1.00  0.00           C
ATOM   3671  HE1 MET A 273      58.746  91.159  14.348  1.00  0.00           H
ATOM   3672  HE2 MET A 273      57.445  91.730  13.050  1.00  0.00           H
ATOM   3673  HE3 MET A 273      59.212  91.030  12.488  1.00  0.00           H
ATOM   3674  N   SER A 274      60.968  96.263  10.083  1.00  0.00           N
ATOM   3675  H   SER A 274      60.867  96.137   8.900  1.00  0.00           H
ATOM   3676  CA  SER A 274      61.221  97.707  10.308  1.00  0.00           C
ATOM   3677  HA  SER A 274      62.314  97.857   9.846  1.00  0.00           H
ATOM   3678  C   SER A 274      61.079  98.230  11.762  1.00  0.00           C
ATOM   3679  O   SER A 274      60.404  97.664  12.591  1.00  0.00           O
ATOM   3680  CB  SER A 274      60.280  98.529   9.442  1.00  0.00           C
ATOM   3681  HB2 SER A 274      60.200  98.248   8.279  1.00  0.00           H
ATOM   3682  HB3 SER A 274      60.687  99.648   9.302  1.00  0.00           H
ATOM   3683  OG  SER A 274      58.982  98.468  10.058  1.00  0.00           O
ATOM   3684  HG  SER A 274      58.268  99.146   9.389  1.00  0.00           H
ATOM   3685  N   THR A 275      61.690  99.377  12.054  1.00  0.00           N
ATOM   3686  H   THR A 275      62.240  99.974  11.187  1.00  0.00           H
ATOM   3687  CA  THR A 275      61.587  99.868  13.415  1.00  0.00           C
ATOM   3688  HA  THR A 275      62.077  98.996  14.062  1.00  0.00           H
ATOM   3689  C   THR A 275      60.092 100.224  13.806  1.00  0.00           C
ATOM   3690  O   THR A 275      59.633  99.929  14.923  1.00  0.00           O
ATOM   3691  CB  THR A 275      62.719 100.965  13.804  1.00  0.00           C
ATOM   3692  HB  THR A 275      63.003 100.863  14.960  1.00  0.00           H
ATOM   3693  OG1 THR A 275      62.170 102.268  13.681  1.00  0.00           O
ATOM   3694  HG1 THR A 275      62.842 103.012  14.328  1.00  0.00           H
ATOM   3695  CG2 THR A 275      63.989 100.878  12.952  1.00  0.00           C
ATOM   3696 HG21 THR A 275      64.645 101.853  13.202  1.00  0.00           H
ATOM   3697 HG22 THR A 275      64.662  99.987  13.394  1.00  0.00           H
ATOM   3698 HG23 THR A 275      64.165 100.811  11.767  1.00  0.00           H
ATOM   3699  N   ASP A 276      59.344 100.830  12.888  1.00  0.00           N
ATOM   3700  H   ASP A 276      59.924 101.629  12.223  1.00  0.00           H
ATOM   3701  CA  ASP A 276      57.940 101.090  13.109  1.00  0.00           C
ATOM   3702  HA  ASP A 276      57.779 101.907  13.961  1.00  0.00           H
ATOM   3703  C   ASP A 276      57.249  99.806  13.566  1.00  0.00           C
ATOM   3704  O   ASP A 276      56.467  99.814  14.544  1.00  0.00           O
ATOM   3705  CB  ASP A 276      57.319 101.502  11.792  1.00  0.00           C
ATOM   3706  HB2 ASP A 276      56.189 101.869  11.885  1.00  0.00           H
ATOM   3707  HB3 ASP A 276      57.742 100.944  10.826  1.00  0.00           H
ATOM   3708  CG  ASP A 276      57.666 102.913  11.404  1.00  0.00           C
ATOM   3709  OD1 ASP A 276      57.957 103.664  12.354  1.00  0.00           O
ATOM   3710  OD2 ASP A 276      57.650 103.242  10.164  1.00  0.00           O
ATOM   3711  N   CYS A 277      57.549  98.708  12.857  1.00  0.00           N
ATOM   3712  H   CYS A 277      58.335  98.649  11.980  1.00  0.00           H
ATOM   3713  CA  CYS A 277      56.887  97.453  13.124  1.00  0.00           C
ATOM   3714  HA  CYS A 277      55.699  97.454  13.097  1.00  0.00           H
ATOM   3715  C   CYS A 277      57.353  96.996  14.453  1.00  0.00           C
ATOM   3716  O   CYS A 277      56.582  96.559  15.258  1.00  0.00           O
ATOM   3717  CB  CYS A 277      57.078  96.388  12.040  1.00  0.00           C
ATOM   3718  HB2 CYS A 277      56.457  96.229  11.043  1.00  0.00           H
ATOM   3719  HB3 CYS A 277      58.228  96.165  11.879  1.00  0.00           H
ATOM   3720  SG  CYS A 277      56.223  94.799  12.483  1.00  0.00           S
ATOM   3721  HG  CYS A 277      56.339  93.976  13.313  1.00  0.00           H
ATOM   3722  N   GLU A 278      58.616  97.109  14.742  1.00  0.00           N
ATOM   3723  H   GLU A 278      59.489  97.806  14.363  1.00  0.00           H
ATOM   3724  CA  GLU A 278      59.071  96.583  16.043  1.00  0.00           C
ATOM   3725  HA  GLU A 278      58.861  95.414  16.047  1.00  0.00           H
ATOM   3726  C   GLU A 278      58.476  97.377  17.189  1.00  0.00           C
ATOM   3727  O   GLU A 278      58.146  96.836  18.270  1.00  0.00           O
ATOM   3728  CB  GLU A 278      60.583  96.648  16.154  1.00  0.00           C
ATOM   3729  HB2 GLU A 278      61.055  97.739  16.265  1.00  0.00           H
ATOM   3730  HB3 GLU A 278      61.187  96.234  15.221  1.00  0.00           H
ATOM   3731  CG  GLU A 278      61.086  95.976  17.415  1.00  0.00           C
ATOM   3732  HG2 GLU A 278      60.863  94.880  17.827  1.00  0.00           H
ATOM   3733  HG3 GLU A 278      60.739  96.626  18.358  1.00  0.00           H
ATOM   3734  CD  GLU A 278      62.499  96.321  17.731  1.00  0.00           C
ATOM   3735  OE1 GLU A 278      63.219  96.808  16.868  1.00  0.00           O
ATOM   3736  OE2 GLU A 278      62.903  96.060  18.861  1.00  0.00           O
ATOM   3737  N   ASN A 279      58.412  98.687  16.944  1.00  0.00           N
ATOM   3738  H   ASN A 279      59.505  99.131  17.053  1.00  0.00           H
ATOM   3739  CA  ASN A 279      57.795  99.617  17.895  1.00  0.00           C
ATOM   3740  HA  ASN A 279      58.221  99.660  19.006  1.00  0.00           H
ATOM   3741  C   ASN A 279      56.324  99.241  18.123  1.00  0.00           C
ATOM   3742  O   ASN A 279      55.906  99.175  19.291  1.00  0.00           O
ATOM   3743  CB  ASN A 279      57.898 101.090  17.439  1.00  0.00           C
ATOM   3744  HB2 ASN A 279      57.014 101.521  18.137  1.00  0.00           H
ATOM   3745  HB3 ASN A 279      57.643 101.911  16.596  1.00  0.00           H
ATOM   3746  CG  ASN A 279      59.330 101.721  17.619  1.00  0.00           C
ATOM   3747  OD1 ASN A 279      59.624 102.727  16.965  1.00  0.00           O
ATOM   3748  ND2 ASN A 279      60.181 101.140  18.471  1.00  0.00           N
ATOM   3749 HD21 ASN A 279      61.296 101.515  18.252  1.00  0.00           H
ATOM   3750 HD22 ASN A 279      60.078 101.229  19.655  1.00  0.00           H
ATOM   3751  N   LEU A 280      55.564  98.965  17.032  1.00  0.00           N
ATOM   3752  H   LEU A 280      56.208  99.011  16.054  1.00  0.00           H
ATOM   3753  CA  LEU A 280      54.152  98.589  17.178  1.00  0.00           C
ATOM   3754  HA  LEU A 280      53.704  99.520  17.766  1.00  0.00           H
ATOM   3755  C   LEU A 280      54.075  97.335  18.035  1.00  0.00           C
ATOM   3756  O   LEU A 280      53.318  97.286  19.008  1.00  0.00           O
ATOM   3757  CB  LEU A 280      53.475  98.391  15.834  1.00  0.00           C
ATOM   3758  HB2 LEU A 280      54.062  97.515  15.296  1.00  0.00           H
ATOM   3759  HB3 LEU A 280      53.730  99.470  15.409  1.00  0.00           H
ATOM   3760  CG  LEU A 280      51.928  98.151  15.718  1.00  0.00           C
ATOM   3761  HG  LEU A 280      51.471  99.149  15.264  1.00  0.00           H
ATOM   3762  CD1 LEU A 280      51.656  96.963  14.769  1.00  0.00           C
ATOM   3763 HD11 LEU A 280      52.456  97.170  13.905  1.00  0.00           H
ATOM   3764 HD12 LEU A 280      50.643  97.474  14.392  1.00  0.00           H
ATOM   3765 HD13 LEU A 280      51.189  95.866  14.620  1.00  0.00           H
ATOM   3766  CD2 LEU A 280      51.145  97.922  16.981  1.00  0.00           C
ATOM   3767 HD21 LEU A 280      50.914  98.830  17.728  1.00  0.00           H
ATOM   3768 HD22 LEU A 280      50.076  97.540  16.612  1.00  0.00           H
ATOM   3769 HD23 LEU A 280      51.695  97.016  17.519  1.00  0.00           H
ATOM   3770  N   LEU A 281      54.913  96.358  17.741  1.00  0.00           N
ATOM   3771  H   LEU A 281      55.855  96.534  17.057  1.00  0.00           H
ATOM   3772  CA  LEU A 281      54.947  95.144  18.514  1.00  0.00           C
ATOM   3773  HA  LEU A 281      53.854  94.685  18.490  1.00  0.00           H
ATOM   3774  C   LEU A 281      55.250  95.417  19.982  1.00  0.00           C
ATOM   3775  O   LEU A 281      54.789  94.722  20.867  1.00  0.00           O
ATOM   3776  CB  LEU A 281      56.013  94.197  17.952  1.00  0.00           C
ATOM   3777  HB2 LEU A 281      57.110  94.624  17.787  1.00  0.00           H
ATOM   3778  HB3 LEU A 281      56.246  93.523  18.907  1.00  0.00           H
ATOM   3779  CG  LEU A 281      55.655  93.355  16.759  1.00  0.00           C
ATOM   3780  HG  LEU A 281      55.400  94.189  15.953  1.00  0.00           H
ATOM   3781  CD1 LEU A 281      56.876  92.688  16.286  1.00  0.00           C
ATOM   3782 HD11 LEU A 281      56.492  92.039  15.364  1.00  0.00           H
ATOM   3783 HD12 LEU A 281      57.719  93.393  15.816  1.00  0.00           H
ATOM   3784 HD13 LEU A 281      57.495  92.080  17.113  1.00  0.00           H
ATOM   3785  CD2 LEU A 281      54.582  92.311  17.217  1.00  0.00           C
ATOM   3786 HD21 LEU A 281      54.595  92.167  18.404  1.00  0.00           H
ATOM   3787 HD22 LEU A 281      54.954  91.273  16.766  1.00  0.00           H
ATOM   3788 HD23 LEU A 281      53.449  92.559  16.954  1.00  0.00           H
ATOM   3789  N   LYS A 282      56.030  96.446  20.259  1.00  0.00           N
ATOM   3790  H   LYS A 282      56.798  97.058  19.612  1.00  0.00           H
ATOM   3791  CA  LYS A 282      56.368  96.695  21.676  1.00  0.00           C
ATOM   3792  HA  LYS A 282      56.621  95.702  22.287  1.00  0.00           H
ATOM   3793  C   LYS A 282      55.162  97.169  22.517  1.00  0.00           C
ATOM   3794  O   LYS A 282      55.278  97.248  23.755  1.00  0.00           O
ATOM   3795  CB  LYS A 282      57.538  97.678  21.816  1.00  0.00           C
ATOM   3796  HB2 LYS A 282      57.401  98.744  21.296  1.00  0.00           H
ATOM   3797  HB3 LYS A 282      57.442  98.037  22.961  1.00  0.00           H
ATOM   3798  CG  LYS A 282      58.880  97.006  21.859  1.00  0.00           C
ATOM   3799  HG2 LYS A 282      59.122  96.290  20.935  1.00  0.00           H
ATOM   3800  HG3 LYS A 282      58.986  96.315  22.834  1.00  0.00           H
ATOM   3801  CD  LYS A 282      59.901  98.059  22.047  1.00  0.00           C
ATOM   3802  HD2 LYS A 282      59.763  99.048  21.391  1.00  0.00           H
ATOM   3803  HD3 LYS A 282      59.903  98.503  23.164  1.00  0.00           H
ATOM   3804  CE  LYS A 282      61.319  97.513  21.921  1.00  0.00           C
ATOM   3805  HE2 LYS A 282      61.821  97.434  23.008  1.00  0.00           H
ATOM   3806  HE3 LYS A 282      61.519  96.415  21.495  1.00  0.00           H
ATOM   3807  NZ  LYS A 282      62.094  98.543  21.164  1.00  0.00           N
ATOM   3808  HZ1 LYS A 282      62.162  99.630  21.673  1.00  0.00           H
ATOM   3809  HZ2 LYS A 282      61.991  98.722  19.985  1.00  0.00           H
ATOM   3810  HZ3 LYS A 282      63.237  98.177  21.259  1.00  0.00           H
ATOM   3811  N   LYS A 283      54.047  97.497  21.830  1.00  0.00           N
ATOM   3812  H   LYS A 283      54.425  98.195  20.952  1.00  0.00           H
ATOM   3813  CA  LYS A 283      52.804  97.937  22.443  1.00  0.00           C
ATOM   3814  HA  LYS A 283      53.046  98.355  23.536  1.00  0.00           H
ATOM   3815  C   LYS A 283      51.810  96.778  22.566  1.00  0.00           C
ATOM   3816  O   LYS A 283      50.834  96.874  23.316  1.00  0.00           O
ATOM   3817  CB  LYS A 283      52.167  98.995  21.601  1.00  0.00           C
ATOM   3818  HB2 LYS A 283      51.550  98.547  20.665  1.00  0.00           H
ATOM   3819  HB3 LYS A 283      51.360  99.430  22.389  1.00  0.00           H
ATOM   3820  CG  LYS A 283      52.961 100.197  21.464  1.00  0.00           C
ATOM   3821  HG2 LYS A 283      54.125 100.381  21.246  1.00  0.00           H
ATOM   3822  HG3 LYS A 283      52.936 100.738  22.540  1.00  0.00           H
ATOM   3823  CD  LYS A 283      52.235 101.033  20.430  1.00  0.00           C
ATOM   3824  HD2 LYS A 283      52.124 100.510  19.370  1.00  0.00           H
ATOM   3825  HD3 LYS A 283      51.139 101.363  20.782  1.00  0.00           H
ATOM   3826  CE  LYS A 283      52.861 102.409  20.223  1.00  0.00           C
ATOM   3827  HE2 LYS A 283      53.800 103.169  20.339  1.00  0.00           H
ATOM   3828  HE3 LYS A 283      52.479 102.836  21.288  1.00  0.00           H
ATOM   3829  NZ  LYS A 283      52.780 102.797  18.749  1.00  0.00           N
ATOM   3830  HZ1 LYS A 283      53.536 101.962  18.357  1.00  0.00           H
ATOM   3831  HZ2 LYS A 283      51.752 103.387  18.920  1.00  0.00           H
ATOM   3832  HZ3 LYS A 283      53.396 103.710  18.270  1.00  0.00           H
ATOM   3833  N   LEU A 284      52.044  95.683  21.819  1.00  0.00           N
ATOM   3834  H   LEU A 284      52.889  95.723  20.998  1.00  0.00           H
ATOM   3835  CA  LEU A 284      51.119  94.561  21.843  1.00  0.00           C
ATOM   3836  HA  LEU A 284      50.207  94.949  22.493  1.00  0.00           H
ATOM   3837  C   LEU A 284      51.664  93.536  22.666  1.00  0.00           C
ATOM   3838  O   LEU A 284      50.988  93.100  23.524  1.00  0.00           O
ATOM   3839  CB  LEU A 284      50.860  93.976  20.451  1.00  0.00           C
ATOM   3840  HB2 LEU A 284      51.910  93.508  20.143  1.00  0.00           H
ATOM   3841  HB3 LEU A 284      49.927  93.263  20.597  1.00  0.00           H
ATOM   3842  CG  LEU A 284      50.524  94.964  19.315  1.00  0.00           C
ATOM   3843  HG  LEU A 284      51.379  95.785  19.344  1.00  0.00           H
ATOM   3844  CD1 LEU A 284      50.470  94.266  17.943  1.00  0.00           C
ATOM   3845 HD11 LEU A 284      51.600  93.999  17.678  1.00  0.00           H
ATOM   3846 HD12 LEU A 284      49.533  93.534  18.008  1.00  0.00           H
ATOM   3847 HD13 LEU A 284      50.089  94.981  17.062  1.00  0.00           H
ATOM   3848  CD2 LEU A 284      49.196  95.780  19.588  1.00  0.00           C
ATOM   3849 HD21 LEU A 284      49.486  96.778  18.995  1.00  0.00           H
ATOM   3850 HD22 LEU A 284      48.216  95.307  19.092  1.00  0.00           H
ATOM   3851 HD23 LEU A 284      48.958  96.151  20.695  1.00  0.00           H
ATOM   3852  N   LEU A 285      52.886  93.094  22.400  1.00  0.00           N
ATOM   3853  H   LEU A 285      53.878  93.746  22.481  1.00  0.00           H
ATOM   3854  CA  LEU A 285      53.395  91.909  23.093  1.00  0.00           C
ATOM   3855  HA  LEU A 285      52.510  91.167  23.371  1.00  0.00           H
ATOM   3856  C   LEU A 285      53.966  92.250  24.448  1.00  0.00           C
ATOM   3857  O   LEU A 285      55.118  92.058  24.743  1.00  0.00           O
ATOM   3858  CB  LEU A 285      54.382  91.139  22.234  1.00  0.00           C
ATOM   3859  HB2 LEU A 285      54.866  90.322  22.956  1.00  0.00           H
ATOM   3860  HB3 LEU A 285      55.293  91.827  21.898  1.00  0.00           H
ATOM   3861  CG  LEU A 285      53.791  90.457  20.998  1.00  0.00           C
ATOM   3862  HG  LEU A 285      53.419  91.326  20.282  1.00  0.00           H
ATOM   3863  CD1 LEU A 285      54.915  89.719  20.278  1.00  0.00           C
ATOM   3864 HD11 LEU A 285      56.023  90.056  20.578  1.00  0.00           H
ATOM   3865 HD12 LEU A 285      54.900  89.840  19.093  1.00  0.00           H
ATOM   3866 HD13 LEU A 285      55.039  88.554  20.516  1.00  0.00           H
ATOM   3867  CD2 LEU A 285      52.683  89.481  21.329  1.00  0.00           C
ATOM   3868 HD21 LEU A 285      52.853  88.931  22.381  1.00  0.00           H
ATOM   3869 HD22 LEU A 285      51.561  89.885  21.375  1.00  0.00           H
ATOM   3870 HD23 LEU A 285      52.948  88.622  20.546  1.00  0.00           H
ATOM   3871  N   VAL A 286      53.131  92.779  25.298  1.00  0.00           N
ATOM   3872  H   VAL A 286      51.963  92.624  25.321  1.00  0.00           H
ATOM   3873  CA  VAL A 286      53.659  93.307  26.542  1.00  0.00           C
ATOM   3874  HA  VAL A 286      54.844  93.162  26.577  1.00  0.00           H
ATOM   3875  C   VAL A 286      53.035  92.571  27.673  1.00  0.00           C
ATOM   3876  O   VAL A 286      51.824  92.359  27.671  1.00  0.00           O
ATOM   3877  CB  VAL A 286      53.525  94.862  26.673  1.00  0.00           C
ATOM   3878  HB  VAL A 286      54.595  95.321  26.387  1.00  0.00           H
ATOM   3879  CG1 VAL A 286      52.614  95.443  25.619  1.00  0.00           C
ATOM   3880 HG11 VAL A 286      53.466  96.033  25.007  1.00  0.00           H
ATOM   3881 HG12 VAL A 286      52.062  96.383  26.119  1.00  0.00           H
ATOM   3882 HG13 VAL A 286      51.904  94.918  24.821  1.00  0.00           H
ATOM   3883  CG2 VAL A 286      53.060  95.223  28.039  1.00  0.00           C
ATOM   3884 HG21 VAL A 286      54.234  95.261  28.388  1.00  0.00           H
ATOM   3885 HG22 VAL A 286      52.807  95.703  29.110  1.00  0.00           H
ATOM   3886 HG23 VAL A 286      51.897  94.930  28.034  1.00  0.00           H
ATOM   3887  N   LEU A 287      53.884  92.143  28.601  1.00  0.00           N
ATOM   3888  H   LEU A 287      55.004  92.612  28.803  1.00  0.00           H
ATOM   3889  CA  LEU A 287      53.467  91.177  29.616  1.00  0.00           C
ATOM   3890  HA  LEU A 287      52.891  90.279  29.098  1.00  0.00           H
ATOM   3891  C   LEU A 287      52.350  91.680  30.532  1.00  0.00           C
ATOM   3892  O   LEU A 287      51.340  91.014  30.689  1.00  0.00           O
ATOM   3893  CB  LEU A 287      54.643  90.622  30.407  1.00  0.00           C
ATOM   3894  HB2 LEU A 287      55.319  91.503  30.852  1.00  0.00           H
ATOM   3895  HB3 LEU A 287      54.160  90.152  31.396  1.00  0.00           H
ATOM   3896  CG  LEU A 287      55.556  89.610  29.701  1.00  0.00           C
ATOM   3897  HG  LEU A 287      55.988  90.096  28.701  1.00  0.00           H
ATOM   3898  CD1 LEU A 287      56.785  89.418  30.551  1.00  0.00           C
ATOM   3899 HD11 LEU A 287      57.769  88.942  30.072  1.00  0.00           H
ATOM   3900 HD12 LEU A 287      57.272  90.460  30.909  1.00  0.00           H
ATOM   3901 HD13 LEU A 287      56.617  88.885  31.617  1.00  0.00           H
ATOM   3902  CD2 LEU A 287      54.892  88.299  29.440  1.00  0.00           C
ATOM   3903 HD21 LEU A 287      55.710  87.529  29.037  1.00  0.00           H
ATOM   3904 HD22 LEU A 287      54.032  88.293  28.616  1.00  0.00           H
ATOM   3905 HD23 LEU A 287      54.456  87.887  30.480  1.00  0.00           H
ATOM   3906  N   ASN A 288      52.482  92.878  31.092  1.00  0.00           N
ATOM   3907  H   ASN A 288      53.467  93.542  31.039  1.00  0.00           H
ATOM   3908  CA  ASN A 288      51.452  93.245  32.015  1.00  0.00           C
ATOM   3909  HA  ASN A 288      51.398  92.236  32.651  1.00  0.00           H
ATOM   3910  C   ASN A 288      50.345  93.831  31.218  1.00  0.00           C
ATOM   3911  O   ASN A 288      50.593  94.777  30.500  1.00  0.00           O
ATOM   3912  CB  ASN A 288      51.970  94.071  33.238  1.00  0.00           C
ATOM   3913  HB2 ASN A 288      51.748  93.532  34.287  1.00  0.00           H
ATOM   3914  HB3 ASN A 288      53.159  94.142  33.318  1.00  0.00           H
ATOM   3915  CG  ASN A 288      51.079  95.300  33.598  1.00  0.00           C
ATOM   3916  OD1 ASN A 288      49.818  95.228  33.680  1.00  0.00           O
ATOM   3917  ND2 ASN A 288      51.763  96.450  33.812  1.00  0.00           N
ATOM   3918 HD21 ASN A 288      51.555  97.003  34.848  1.00  0.00           H
ATOM   3919 HD22 ASN A 288      52.715  96.506  33.120  1.00  0.00           H
ATOM   3920  N   PRO A 289      49.123  93.264  31.365  1.00  0.00           N
ATOM   3921  CA  PRO A 289      47.987  93.550  30.502  1.00  0.00           C
ATOM   3922  HA  PRO A 289      48.580  93.205  29.536  1.00  0.00           H
ATOM   3923  C   PRO A 289      47.554  94.989  30.609  1.00  0.00           C
ATOM   3924  O   PRO A 289      47.022  95.551  29.647  1.00  0.00           O
ATOM   3925  CB  PRO A 289      46.891  92.611  31.013  1.00  0.00           C
ATOM   3926  HB2 PRO A 289      46.235  91.879  30.345  1.00  0.00           H
ATOM   3927  HB3 PRO A 289      46.123  93.249  31.669  1.00  0.00           H
ATOM   3928  CG  PRO A 289      47.533  91.656  31.861  1.00  0.00           C
ATOM   3929  HG2 PRO A 289      46.890  91.414  32.842  1.00  0.00           H
ATOM   3930  HG3 PRO A 289      47.876  90.587  31.463  1.00  0.00           H
ATOM   3931  CD  PRO A 289      48.732  92.337  32.434  1.00  0.00           C
ATOM   3932  HD2 PRO A 289      48.532  92.844  33.501  1.00  0.00           H
ATOM   3933  HD3 PRO A 289      49.355  91.390  32.828  1.00  0.00           H
ATOM   3934  N   ILE A 290      47.846  95.627  31.722  1.00  0.00           N
ATOM   3935  H   ILE A 290      47.824  94.999  32.722  1.00  0.00           H
ATOM   3936  CA  ILE A 290      47.437  97.016  31.786  1.00  0.00           C
ATOM   3937  HA  ILE A 290      46.425  97.218  31.184  1.00  0.00           H
ATOM   3938  C   ILE A 290      48.395  97.982  31.041  1.00  0.00           C
ATOM   3939  O   ILE A 290      48.028  99.113  30.744  1.00  0.00           O
ATOM   3940  CB  ILE A 290      46.932  97.453  33.255  1.00  0.00           C
ATOM   3941  HB  ILE A 290      45.787  97.795  33.202  1.00  0.00           H
ATOM   3942  CG1 ILE A 290      47.752  98.577  33.792  1.00  0.00           C
ATOM   3943 HG12 ILE A 290      48.925  98.404  33.918  1.00  0.00           H
ATOM   3944 HG13 ILE A 290      47.418  98.832  34.915  1.00  0.00           H
ATOM   3945  CG2 ILE A 290      46.710  96.220  34.288  1.00  0.00           C
ATOM   3946 HG21 ILE A 290      47.582  95.770  34.976  1.00  0.00           H
ATOM   3947 HG22 ILE A 290      45.925  95.389  33.926  1.00  0.00           H
ATOM   3948 HG23 ILE A 290      46.020  96.703  35.152  1.00  0.00           H
ATOM   3949  CD1 ILE A 290      47.451  99.880  33.000  1.00  0.00           C
ATOM   3950 HD11 ILE A 290      46.935 100.557  33.854  1.00  0.00           H
ATOM   3951 HD12 ILE A 290      46.602 100.055  32.169  1.00  0.00           H
ATOM   3952 HD13 ILE A 290      48.398 100.580  32.765  1.00  0.00           H
ATOM   3953  N   LYS A 291      49.613  97.548  30.712  1.00  0.00           N
ATOM   3954  H   LYS A 291      50.149  96.949  31.580  1.00  0.00           H
ATOM   3955  CA  LYS A 291      50.521  98.413  29.943  1.00  0.00           C
ATOM   3956  HA  LYS A 291      50.357  99.590  30.058  1.00  0.00           H
ATOM   3957  C   LYS A 291      50.206  98.362  28.446  1.00  0.00           C
ATOM   3958  O   LYS A 291      50.790  99.100  27.640  1.00  0.00           O
ATOM   3959  CB  LYS A 291      52.008  98.121  30.215  1.00  0.00           C
ATOM   3960  HB2 LYS A 291      52.660  98.717  29.411  1.00  0.00           H
ATOM   3961  HB3 LYS A 291      52.304  96.996  30.456  1.00  0.00           H
ATOM   3962  CG  LYS A 291      52.621  98.706  31.590  1.00  0.00           C
ATOM   3963  HG2 LYS A 291      52.549  99.887  31.389  1.00  0.00           H
ATOM   3964  HG3 LYS A 291      52.046  98.706  32.635  1.00  0.00           H
ATOM   3965  CD  LYS A 291      54.199  98.551  31.783  1.00  0.00           C
ATOM   3966  HD2 LYS A 291      54.726  99.459  31.201  1.00  0.00           H
ATOM   3967  HD3 LYS A 291      54.760  97.646  31.240  1.00  0.00           H
ATOM   3968  CE  LYS A 291      54.729  98.440  33.292  1.00  0.00           C
ATOM   3969  HE2 LYS A 291      54.577  99.636  33.263  1.00  0.00           H
ATOM   3970  HE3 LYS A 291      55.216  98.744  34.353  1.00  0.00           H
ATOM   3971  NZ  LYS A 291      54.934  96.968  33.805  1.00  0.00           N
ATOM   3972  HZ1 LYS A 291      56.125  96.948  33.998  1.00  0.00           H
ATOM   3973  HZ2 LYS A 291      54.968  96.032  33.060  1.00  0.00           H
ATOM   3974  HZ3 LYS A 291      54.503  96.681  34.886  1.00  0.00           H
ATOM   3975  N   ARG A 292      49.262  97.513  28.053  1.00  0.00           N
ATOM   3976  H   ARG A 292      48.217  97.845  28.508  1.00  0.00           H
ATOM   3977  CA  ARG A 292      48.922  97.330  26.611  1.00  0.00           C
ATOM   3978  HA  ARG A 292      49.973  97.489  26.074  1.00  0.00           H
ATOM   3979  C   ARG A 292      48.071  98.430  26.011  1.00  0.00           C
ATOM   3980  O   ARG A 292      47.124  98.917  26.670  1.00  0.00           O
ATOM   3981  CB  ARG A 292      48.166  96.040  26.393  1.00  0.00           C
ATOM   3982  HB2 ARG A 292      48.203  96.060  25.205  1.00  0.00           H
ATOM   3983  HB3 ARG A 292      47.022  96.230  26.696  1.00  0.00           H
ATOM   3984  CG  ARG A 292      48.754  94.894  27.064  1.00  0.00           C
ATOM   3985  HG2 ARG A 292      48.454  94.951  28.207  1.00  0.00           H
ATOM   3986  HG3 ARG A 292      49.909  95.138  26.979  1.00  0.00           H
ATOM   3987  CD  ARG A 292      48.378  93.679  26.341  1.00  0.00           C
ATOM   3988  HD2 ARG A 292      48.556  93.261  25.242  1.00  0.00           H
ATOM   3989  HD3 ARG A 292      47.190  93.743  26.419  1.00  0.00           H
ATOM   3990  NE  ARG A 292      49.176  92.599  26.898  1.00  0.00           N
ATOM   3991  HE  ARG A 292      50.268  92.925  26.598  1.00  0.00           H
ATOM   3992  CZ  ARG A 292      48.649  91.675  27.669  1.00  0.00           C
ATOM   3993  NH1 ARG A 292      47.336  91.697  27.903  1.00  0.00           N
ATOM   3994 HH11 ARG A 292      46.740  90.718  27.596  1.00  0.00           H
ATOM   3995 HH12 ARG A 292      46.698  92.664  28.136  1.00  0.00           H
ATOM   3996  NH2 ARG A 292      49.419  90.730  28.194  1.00  0.00           N
ATOM   3997 HH21 ARG A 292      49.193  90.432  29.321  1.00  0.00           H
ATOM   3998 HH22 ARG A 292      50.474  90.271  27.911  1.00  0.00           H
ATOM   3999  N   GLY A 293      48.408  98.794  24.761  1.00  0.00           N
ATOM   4000  H   GLY A 293      49.541  99.044  24.497  1.00  0.00           H
ATOM   4001  CA  GLY A 293      47.670  99.792  24.035  1.00  0.00           C
ATOM   4002  HA2 GLY A 293      48.155 100.121  22.999  1.00  0.00           H
ATOM   4003  HA3 GLY A 293      47.841 100.757  24.723  1.00  0.00           H
ATOM   4004  C   GLY A 293      46.220  99.286  23.987  1.00  0.00           C
ATOM   4005  O   GLY A 293      45.996  98.056  24.001  1.00  0.00           O
ATOM   4006  N   SER A 294      45.254 100.226  23.997  1.00  0.00           N
ATOM   4007  H   SER A 294      45.407 100.774  25.043  1.00  0.00           H
ATOM   4008  CA  SER A 294      43.876  99.978  23.702  1.00  0.00           C
ATOM   4009  HA  SER A 294      43.441  99.100  24.383  1.00  0.00           H
ATOM   4010  C   SER A 294      43.815  99.776  22.206  1.00  0.00           C
ATOM   4011  O   SER A 294      44.764 100.130  21.495  1.00  0.00           O
ATOM   4012  CB  SER A 294      43.078 101.232  24.012  1.00  0.00           C
ATOM   4013  HB2 SER A 294      41.903 101.041  24.099  1.00  0.00           H
ATOM   4014  HB3 SER A 294      43.178 101.559  25.162  1.00  0.00           H
ATOM   4015  OG  SER A 294      43.404 102.290  23.071  1.00  0.00           O
ATOM   4016  HG  SER A 294      42.574 103.173  23.231  1.00  0.00           H
ATOM   4017  N   LEU A 295      42.678  99.297  21.710  1.00  0.00           N
ATOM   4018  H   LEU A 295      41.806  99.044  22.477  1.00  0.00           H
ATOM   4019  CA  LEU A 295      42.505  99.148  20.288  1.00  0.00           C
ATOM   4020  HA  LEU A 295      43.302  98.527  19.666  1.00  0.00           H
ATOM   4021  C   LEU A 295      42.526 100.489  19.621  1.00  0.00           C
ATOM   4022  O   LEU A 295      43.039 100.649  18.509  1.00  0.00           O
ATOM   4023  CB  LEU A 295      41.239  98.372  19.974  1.00  0.00           C
ATOM   4024  HB2 LEU A 295      41.173  98.435  18.786  1.00  0.00           H
ATOM   4025  HB3 LEU A 295      40.307  98.965  20.425  1.00  0.00           H
ATOM   4026  CG  LEU A 295      41.111  96.903  20.457  1.00  0.00           C
ATOM   4027  HG  LEU A 295      41.425  96.833  21.604  1.00  0.00           H
ATOM   4028  CD1 LEU A 295      39.728  96.409  20.168  1.00  0.00           C
ATOM   4029 HD11 LEU A 295      39.727  95.368  20.764  1.00  0.00           H
ATOM   4030 HD12 LEU A 295      38.912  97.107  20.703  1.00  0.00           H
ATOM   4031 HD13 LEU A 295      39.618  96.251  18.993  1.00  0.00           H
ATOM   4032  CD2 LEU A 295      42.141  95.946  19.841  1.00  0.00           C
ATOM   4033 HD21 LEU A 295      41.968  94.834  20.250  1.00  0.00           H
ATOM   4034 HD22 LEU A 295      42.020  95.993  18.651  1.00  0.00           H
ATOM   4035 HD23 LEU A 295      43.294  96.193  20.042  1.00  0.00           H
ATOM   4036  N   GLU A 296      42.037 101.518  20.277  1.00  0.00           N
ATOM   4037  H   GLU A 296      41.949 101.595  21.451  1.00  0.00           H
ATOM   4038  CA  GLU A 296      41.932 102.807  19.544  1.00  0.00           C
ATOM   4039  HA  GLU A 296      41.414 102.711  18.477  1.00  0.00           H
ATOM   4040  C   GLU A 296      43.319 103.388  19.488  1.00  0.00           C
ATOM   4041  O   GLU A 296      43.765 103.929  18.483  1.00  0.00           O
ATOM   4042  CB  GLU A 296      40.958 103.756  20.208  1.00  0.00           C
ATOM   4043  HB2 GLU A 296      40.868 104.707  19.490  1.00  0.00           H
ATOM   4044  HB3 GLU A 296      41.076 104.314  21.254  1.00  0.00           H
ATOM   4045  CG  GLU A 296      39.488 103.243  20.330  1.00  0.00           C
ATOM   4046  HG2 GLU A 296      38.927 103.958  21.117  1.00  0.00           H
ATOM   4047  HG3 GLU A 296      38.720 103.368  19.432  1.00  0.00           H
ATOM   4048  CD  GLU A 296      39.270 101.989  21.202  1.00  0.00           C
ATOM   4049  OE1 GLU A 296      40.083 101.615  22.090  1.00  0.00           O
ATOM   4050  OE2 GLU A 296      38.220 101.367  21.006  1.00  0.00           O
ATOM   4051  N   GLN A 297      44.027 103.218  20.588  1.00  0.00           N
ATOM   4052  H   GLN A 297      43.498 104.124  21.157  1.00  0.00           H
ATOM   4053  CA  GLN A 297      45.402 103.626  20.640  1.00  0.00           C
ATOM   4054  HA  GLN A 297      45.574 104.780  20.384  1.00  0.00           H
ATOM   4055  C   GLN A 297      46.206 102.836  19.607  1.00  0.00           C
ATOM   4056  O   GLN A 297      46.967 103.466  18.886  1.00  0.00           O
ATOM   4057  CB  GLN A 297      45.969 103.519  22.142  1.00  0.00           C
ATOM   4058  HB2 GLN A 297      46.896 104.265  22.029  1.00  0.00           H
ATOM   4059  HB3 GLN A 297      46.481 102.462  22.310  1.00  0.00           H
ATOM   4060  CG  GLN A 297      45.153 103.700  23.452  1.00  0.00           C
ATOM   4061  HG2 GLN A 297      44.446 104.663  23.366  1.00  0.00           H
ATOM   4062  HG3 GLN A 297      44.838 103.236  24.515  1.00  0.00           H
ATOM   4063  CD  GLN A 297      46.223 104.349  24.321  1.00  0.00           C
ATOM   4064  OE1 GLN A 297      47.246 103.681  24.451  1.00  0.00           O
ATOM   4065  NE2 GLN A 297      46.375 105.630  24.003  1.00  0.00           N
ATOM   4066 HE21 GLN A 297      46.460 106.246  25.024  1.00  0.00           H
ATOM   4067 HE22 GLN A 297      46.618 106.473  23.196  1.00  0.00           H
ATOM   4068  N   ILE A 298      45.993 101.513  19.448  1.00  0.00           N
ATOM   4069  H   ILE A 298      46.289 101.112  20.519  1.00  0.00           H
ATOM   4070  CA  ILE A 298      46.724 100.730  18.373  1.00  0.00           C
ATOM   4071  HA  ILE A 298      47.878 100.968  18.557  1.00  0.00           H
ATOM   4072  C   ILE A 298      46.485 101.362  16.995  1.00  0.00           C
ATOM   4073  O   ILE A 298      47.418 101.512  16.193  1.00  0.00           O
ATOM   4074  CB  ILE A 298      46.307  99.222  18.192  1.00  0.00           C
ATOM   4075  HB  ILE A 298      45.180  99.108  17.827  1.00  0.00           H
ATOM   4076  CG1 ILE A 298      46.445  98.367  19.461  1.00  0.00           C
ATOM   4077 HG12 ILE A 298      46.305  97.231  19.117  1.00  0.00           H
ATOM   4078 HG13 ILE A 298      45.515  98.468  20.195  1.00  0.00           H
ATOM   4079  CG2 ILE A 298      47.094  98.607  17.125  1.00  0.00           C
ATOM   4080 HG21 ILE A 298      47.570  97.536  17.365  1.00  0.00           H
ATOM   4081 HG22 ILE A 298      46.353  98.319  16.226  1.00  0.00           H
ATOM   4082 HG23 ILE A 298      47.963  99.217  16.576  1.00  0.00           H
ATOM   4083  CD1 ILE A 298      47.617  98.721  20.211  1.00  0.00           C
ATOM   4084 HD11 ILE A 298      48.673  98.654  19.654  1.00  0.00           H
ATOM   4085 HD12 ILE A 298      47.862  99.798  20.673  1.00  0.00           H
ATOM   4086 HD13 ILE A 298      47.559  98.082  21.219  1.00  0.00           H
ATOM   4087  N   MET A 299      45.234 101.724  16.718  1.00  0.00           N
ATOM   4088  H   MET A 299      44.423 101.788  17.570  1.00  0.00           H
ATOM   4089  CA  MET A 299      44.864 102.238  15.393  1.00  0.00           C
ATOM   4090  HA  MET A 299      45.204 101.373  14.653  1.00  0.00           H
ATOM   4091  C   MET A 299      45.654 103.411  14.993  1.00  0.00           C
ATOM   4092  O   MET A 299      45.862 103.665  13.824  1.00  0.00           O
ATOM   4093  CB  MET A 299      43.410 102.636  15.373  1.00  0.00           C
ATOM   4094  HB2 MET A 299      43.022 103.444  16.161  1.00  0.00           H
ATOM   4095  HB3 MET A 299      43.158 103.207  14.358  1.00  0.00           H
ATOM   4096  CG  MET A 299      42.526 101.467  15.344  1.00  0.00           C
ATOM   4097  HG2 MET A 299      42.895 100.535  14.723  1.00  0.00           H
ATOM   4098  HG3 MET A 299      42.280 101.155  16.463  1.00  0.00           H
ATOM   4099  SD  MET A 299      40.839 101.978  15.184  1.00  0.00           S
ATOM   4100  CE  MET A 299      40.010 100.396  15.089  1.00  0.00           C
ATOM   4101  HE1 MET A 299      38.969 100.443  14.515  1.00  0.00           H
ATOM   4102  HE2 MET A 299      40.684 100.078  14.163  1.00  0.00           H
ATOM   4103  HE3 MET A 299      40.196 100.381  16.264  1.00  0.00           H
ATOM   4104  N   LYS A 300      46.080 104.163  15.983  1.00  0.00           N
ATOM   4105  H   LYS A 300      45.473 104.258  16.993  1.00  0.00           H
ATOM   4106  CA  LYS A 300      46.865 105.333  15.720  1.00  0.00           C
ATOM   4107  HA  LYS A 300      46.547 105.948  14.750  1.00  0.00           H
ATOM   4108  C   LYS A 300      48.373 105.029  15.490  1.00  0.00           C
ATOM   4109  O   LYS A 300      49.090 105.918  15.076  1.00  0.00           O
ATOM   4110  CB  LYS A 300      46.691 106.326  16.874  1.00  0.00           C
ATOM   4111  HB2 LYS A 300      47.076 105.903  17.923  1.00  0.00           H
ATOM   4112  HB3 LYS A 300      47.544 107.156  16.714  1.00  0.00           H
ATOM   4113  CG  LYS A 300      45.400 107.081  16.855  1.00  0.00           C
ATOM   4114  HG2 LYS A 300      44.437 106.482  16.501  1.00  0.00           H
ATOM   4115  HG3 LYS A 300      45.535 108.033  16.152  1.00  0.00           H
ATOM   4116  CD  LYS A 300      45.219 107.684  18.254  1.00  0.00           C
ATOM   4117  HD2 LYS A 300      45.803 108.739  18.312  1.00  0.00           H
ATOM   4118  HD3 LYS A 300      45.488 107.168  19.294  1.00  0.00           H
ATOM   4119  CE  LYS A 300      43.815 108.293  18.567  1.00  0.00           C
ATOM   4120  HE2 LYS A 300      42.948 107.505  18.358  1.00  0.00           H
ATOM   4121  HE3 LYS A 300      43.717 108.673  19.699  1.00  0.00           H
ATOM   4122  NZ  LYS A 300      43.365 109.523  17.751  1.00  0.00           N
ATOM   4123  HZ1 LYS A 300      42.285 109.313  17.278  1.00  0.00           H
ATOM   4124  HZ2 LYS A 300      44.037 109.952  16.859  1.00  0.00           H
ATOM   4125  HZ3 LYS A 300      43.197 110.503  18.426  1.00  0.00           H
ATOM   4126  N   ASP A 301      48.861 103.810  15.751  1.00  0.00           N
ATOM   4127  H   ASP A 301      48.504 103.615  16.867  1.00  0.00           H
ATOM   4128  CA  ASP A 301      50.315 103.566  15.745  1.00  0.00           C
ATOM   4129  HA  ASP A 301      50.703 104.469  16.427  1.00  0.00           H
ATOM   4130  C   ASP A 301      50.920 103.898  14.390  1.00  0.00           C
ATOM   4131  O   ASP A 301      50.195 103.949  13.390  1.00  0.00           O
ATOM   4132  CB  ASP A 301      50.685 102.163  16.242  1.00  0.00           C
ATOM   4133  HB2 ASP A 301      50.174 101.086  16.355  1.00  0.00           H
ATOM   4134  HB3 ASP A 301      50.501 102.411  17.401  1.00  0.00           H
ATOM   4135  CG  ASP A 301      51.905 101.666  15.587  1.00  0.00           C
ATOM   4136  OD1 ASP A 301      51.832 101.271  14.399  1.00  0.00           O
ATOM   4137  OD2 ASP A 301      52.964 101.741  16.190  1.00  0.00           O
ATOM   4138  N   ARG A 302      52.232 104.133  14.342  1.00  0.00           N
ATOM   4139  H   ARG A 302      52.742 104.423  15.376  1.00  0.00           H
ATOM   4140  CA  ARG A 302      52.872 104.692  13.152  1.00  0.00           C
ATOM   4141  HA  ARG A 302      52.233 105.648  12.828  1.00  0.00           H
ATOM   4142  C   ARG A 302      52.878 103.625  12.083  1.00  0.00           C
ATOM   4143  O   ARG A 302      52.505 103.860  10.921  1.00  0.00           O
ATOM   4144  CB  ARG A 302      54.322 105.191  13.453  1.00  0.00           C
ATOM   4145  HB2 ARG A 302      55.312 104.534  13.370  1.00  0.00           H
ATOM   4146  HB3 ARG A 302      54.342 105.555  14.591  1.00  0.00           H
ATOM   4147  CG  ARG A 302      54.753 106.422  12.611  1.00  0.00           C
ATOM   4148  HG2 ARG A 302      54.960 105.963  11.535  1.00  0.00           H
ATOM   4149  HG3 ARG A 302      53.962 107.301  12.431  1.00  0.00           H
ATOM   4150  CD  ARG A 302      55.885 107.288  13.272  1.00  0.00           C
ATOM   4151  HD2 ARG A 302      56.315 108.398  13.482  1.00  0.00           H
ATOM   4152  HD3 ARG A 302      55.308 107.496  14.312  1.00  0.00           H
ATOM   4153  NE  ARG A 302      57.159 107.010  12.617  1.00  0.00           N
ATOM   4154  HE  ARG A 302      57.952 106.583  13.395  1.00  0.00           H
ATOM   4155  CZ  ARG A 302      57.470 107.410  11.369  1.00  0.00           C
ATOM   4156  NH1 ARG A 302      56.607 108.138  10.642  1.00  0.00           N
ATOM   4157 HH11 ARG A 302      56.202 109.218  10.945  1.00  0.00           H
ATOM   4158 HH12 ARG A 302      56.522 108.095   9.453  1.00  0.00           H
ATOM   4159  NH2 ARG A 302      58.657 107.089  10.832  1.00  0.00           N
ATOM   4160 HH21 ARG A 302      59.692 107.059  11.424  1.00  0.00           H
ATOM   4161 HH22 ARG A 302      58.939 107.038   9.675  1.00  0.00           H
ATOM   4162  N   TRP A 303      53.292 102.430  12.469  1.00  0.00           N
ATOM   4163  H   TRP A 303      54.048 102.395  13.385  1.00  0.00           H
ATOM   4164  CA  TRP A 303      53.321 101.352  11.516  1.00  0.00           C
ATOM   4165  HA  TRP A 303      53.973 101.679  10.578  1.00  0.00           H
ATOM   4166  C   TRP A 303      51.932 101.134  10.844  1.00  0.00           C
ATOM   4167  O   TRP A 303      51.841 100.859   9.634  1.00  0.00           O
ATOM   4168  CB  TRP A 303      53.792 100.059  12.191  1.00  0.00           C
ATOM   4169  HB2 TRP A 303      52.935  99.624  12.891  1.00  0.00           H
ATOM   4170  HB3 TRP A 303      54.773 100.178  12.850  1.00  0.00           H
ATOM   4171  CG  TRP A 303      54.085  99.043  11.218  1.00  0.00           C
ATOM   4172  CD1 TRP A 303      55.195  98.953  10.502  1.00  0.00           C
ATOM   4173  HD1 TRP A 303      55.708  99.868   9.948  1.00  0.00           H
ATOM   4174  CD2 TRP A 303      53.228  98.009  10.779  1.00  0.00           C
ATOM   4175  NE1 TRP A 303      55.133  97.898   9.656  1.00  0.00           N
ATOM   4176  HE1 TRP A 303      55.747  97.959   8.647  1.00  0.00           H
ATOM   4177  CE2 TRP A 303      53.938  97.271   9.829  1.00  0.00           C
ATOM   4178  CE3 TRP A 303      51.939  97.608  11.119  1.00  0.00           C
ATOM   4179  HE3 TRP A 303      51.152  98.158  11.810  1.00  0.00           H
ATOM   4180  CZ2 TRP A 303      53.399  96.143   9.190  1.00  0.00           C
ATOM   4181  HZ2 TRP A 303      54.152  95.353   8.741  1.00  0.00           H
ATOM   4182  CZ3 TRP A 303      51.411  96.519  10.513  1.00  0.00           C
ATOM   4183  HZ3 TRP A 303      50.264  96.340  10.745  1.00  0.00           H
ATOM   4184  CH2 TRP A 303      52.132  95.782   9.565  1.00  0.00           C
ATOM   4185  HH2 TRP A 303      51.682  94.687   9.625  1.00  0.00           H
ATOM   4186  N   MET A 304      50.877 101.246  11.655  1.00  0.00           N
ATOM   4187  H   MET A 304      50.961 101.811  12.685  1.00  0.00           H
ATOM   4188  CA  MET A 304      49.546 101.071  11.135  1.00  0.00           C
ATOM   4189  HA  MET A 304      49.516  99.998  10.621  1.00  0.00           H
ATOM   4190  C   MET A 304      49.268 102.038   9.987  1.00  0.00           C
ATOM   4191  O   MET A 304      48.644 101.653   8.993  1.00  0.00           O
ATOM   4192  CB  MET A 304      48.521 101.141  12.231  1.00  0.00           C
ATOM   4193  HB2 MET A 304      48.703 102.073  12.960  1.00  0.00           H
ATOM   4194  HB3 MET A 304      47.485 101.620  11.876  1.00  0.00           H
ATOM   4195  CG  MET A 304      48.636  99.922  13.164  1.00  0.00           C
ATOM   4196  HG2 MET A 304      49.386 100.447  13.931  1.00  0.00           H
ATOM   4197  HG3 MET A 304      48.657  98.999  13.922  1.00  0.00           H
ATOM   4198  SD  MET A 304      47.436  98.656  12.732  1.00  0.00           S
ATOM   4199  CE  MET A 304      46.400  99.802  11.871  1.00  0.00           C
ATOM   4200  HE1 MET A 304      46.137  99.978  13.027  1.00  0.00           H
ATOM   4201  HE2 MET A 304      47.074  99.696  10.898  1.00  0.00           H
ATOM   4202  HE3 MET A 304      45.689  98.866  11.662  1.00  0.00           H
ATOM   4203  N   ASN A 305      49.819 103.248  10.065  1.00  0.00           N
ATOM   4204  H   ASN A 305      50.196 103.816  11.032  1.00  0.00           H
ATOM   4205  CA  ASN A 305      49.447 104.269   9.086  1.00  0.00           C
ATOM   4206  HA  ASN A 305      48.624 103.909   8.311  1.00  0.00           H
ATOM   4207  C   ASN A 305      50.428 104.629   7.953  1.00  0.00           C
ATOM   4208  O   ASN A 305      50.133 105.503   7.107  1.00  0.00           O
ATOM   4209  CB  ASN A 305      48.867 105.441   9.823  1.00  0.00           C
ATOM   4210  HB2 ASN A 305      49.725 106.038  10.410  1.00  0.00           H
ATOM   4211  HB3 ASN A 305      48.451 106.353   9.167  1.00  0.00           H
ATOM   4212  CG  ASN A 305      47.617 105.058  10.536  1.00  0.00           C
ATOM   4213  OD1 ASN A 305      46.608 104.763   9.911  1.00  0.00           O
ATOM   4214  ND2 ASN A 305      47.675 105.001  11.833  1.00  0.00           N
ATOM   4215 HD21 ASN A 305      48.004 106.011  12.373  1.00  0.00           H
ATOM   4216 HD22 ASN A 305      47.181 104.078  12.374  1.00  0.00           H
ATOM   4217  N   VAL A 306      51.547 103.913   7.892  1.00  0.00           N
ATOM   4218  H   VAL A 306      51.986 103.418   8.869  1.00  0.00           H
ATOM   4219  CA  VAL A 306      52.434 104.053   6.794  1.00  0.00           C
ATOM   4220  HA  VAL A 306      52.862 105.166   6.860  1.00  0.00           H
ATOM   4221  C   VAL A 306      51.625 103.845   5.489  1.00  0.00           C
ATOM   4222  O   VAL A 306      51.056 102.768   5.214  1.00  0.00           O
ATOM   4223  CB  VAL A 306      53.708 103.137   6.959  1.00  0.00           C
ATOM   4224  HB  VAL A 306      53.183 102.079   6.925  1.00  0.00           H
ATOM   4225  CG1 VAL A 306      54.622 103.122   5.706  1.00  0.00           C
ATOM   4226 HG11 VAL A 306      54.265 102.573   4.699  1.00  0.00           H
ATOM   4227 HG12 VAL A 306      55.705 102.623   5.865  1.00  0.00           H
ATOM   4228 HG13 VAL A 306      54.934 104.206   5.289  1.00  0.00           H
ATOM   4229  CG2 VAL A 306      54.533 103.594   8.090  1.00  0.00           C
ATOM   4230 HG21 VAL A 306      55.176 102.682   8.522  1.00  0.00           H
ATOM   4231 HG22 VAL A 306      54.206 104.341   8.965  1.00  0.00           H
ATOM   4232 HG23 VAL A 306      55.401 104.308   7.655  1.00  0.00           H
ATOM   4233  N   GLY A 307      51.580 104.903   4.681  1.00  0.00           N
ATOM   4234  H   GLY A 307      52.505 105.640   4.554  1.00  0.00           H
ATOM   4235  CA  GLY A 307      50.871 104.890   3.407  1.00  0.00           C
ATOM   4236  HA2 GLY A 307      50.460 104.286   2.449  1.00  0.00           H
ATOM   4237  HA3 GLY A 307      51.905 104.896   2.782  1.00  0.00           H
ATOM   4238  C   GLY A 307      49.417 105.348   3.593  1.00  0.00           C
ATOM   4239  O   GLY A 307      48.626 105.272   2.655  1.00  0.00           O
ATOM   4240  N   HIS A 308      49.043 105.807   4.792  1.00  0.00           N
ATOM   4241  H   HIS A 308      49.905 106.474   5.251  1.00  0.00           H
ATOM   4242  CA  HIS A 308      47.668 106.181   5.022  1.00  0.00           C
ATOM   4243  HA  HIS A 308      47.111 106.384   3.989  1.00  0.00           H
ATOM   4244  C   HIS A 308      47.599 107.530   5.725  1.00  0.00           C
ATOM   4245  O   HIS A 308      46.615 107.851   6.421  1.00  0.00           O
ATOM   4246  CB  HIS A 308      46.958 105.086   5.832  1.00  0.00           C
ATOM   4247  HB2 HIS A 308      46.872 104.373   6.782  1.00  0.00           H
ATOM   4248  HB3 HIS A 308      46.357 105.873   6.501  1.00  0.00           H
ATOM   4249  CG  HIS A 308      47.001 103.752   5.173  1.00  0.00           C
ATOM   4250  ND1 HIS A 308      46.009 103.311   4.329  1.00  0.00           N
ATOM   4251  HD1 HIS A 308      44.948 103.504   3.844  1.00  0.00           H
ATOM   4252  CD2 HIS A 308      47.961 102.803   5.157  1.00  0.00           C
ATOM   4253  HD2 HIS A 308      48.995 102.730   5.715  1.00  0.00           H
ATOM   4254  CE1 HIS A 308      46.342 102.132   3.838  1.00  0.00           C
ATOM   4255  HE1 HIS A 308      45.892 101.501   2.935  1.00  0.00           H
ATOM   4256  NE2 HIS A 308      47.521 101.800   4.330  1.00  0.00           N
ATOM   4257  N   GLU A 309      48.637 108.348   5.511  1.00  0.00           N
ATOM   4258  H   GLU A 309      48.708 108.544   4.344  1.00  0.00           H
ATOM   4259  CA  GLU A 309      48.812 109.649   6.216  1.00  0.00           C
ATOM   4260  HA  GLU A 309      48.800 109.505   7.400  1.00  0.00           H
ATOM   4261  C   GLU A 309      47.597 110.638   6.096  1.00  0.00           C
ATOM   4262  O   GLU A 309      47.377 111.442   7.020  1.00  0.00           O
ATOM   4263  CB  GLU A 309      50.191 110.276   5.875  1.00  0.00           C
ATOM   4264  HB2 GLU A 309      50.465 110.550   4.747  1.00  0.00           H
ATOM   4265  HB3 GLU A 309      50.189 111.347   6.408  1.00  0.00           H
ATOM   4266  CG  GLU A 309      51.435 109.457   6.384  1.00  0.00           C
ATOM   4267  HG2 GLU A 309      51.274 108.907   7.427  1.00  0.00           H
ATOM   4268  HG3 GLU A 309      52.356 110.213   6.517  1.00  0.00           H
ATOM   4269  CD  GLU A 309      51.944 108.394   5.380  1.00  0.00           C
ATOM   4270  OE1 GLU A 309      51.261 108.171   4.341  1.00  0.00           O
ATOM   4271  OE2 GLU A 309      53.039 107.792   5.624  1.00  0.00           O
ATOM   4272  N   GLU A 310      46.832 110.554   4.986  1.00  0.00           N
ATOM   4273  H   GLU A 310      47.359 110.435   3.928  1.00  0.00           H
ATOM   4274  CA  GLU A 310      45.459 111.115   4.870  1.00  0.00           C
ATOM   4275  HA  GLU A 310      45.394 112.109   5.529  1.00  0.00           H
ATOM   4276  C   GLU A 310      44.366 110.195   5.487  1.00  0.00           C
ATOM   4277  O   GLU A 310      43.684 110.597   6.448  1.00  0.00           O
ATOM   4278  CB  GLU A 310      45.086 111.439   3.413  1.00  0.00           C
ATOM   4279  HB2 GLU A 310      44.032 112.007   3.527  1.00  0.00           H
ATOM   4280  HB3 GLU A 310      44.891 110.554   2.633  1.00  0.00           H
ATOM   4281  CG  GLU A 310      45.868 112.614   2.775  1.00  0.00           C
ATOM   4282  HG2 GLU A 310      45.402 113.670   3.080  1.00  0.00           H
ATOM   4283  HG3 GLU A 310      47.059 112.623   2.815  1.00  0.00           H
ATOM   4284  CD  GLU A 310      45.710 112.674   1.245  1.00  0.00           C
ATOM   4285  OE1 GLU A 310      45.400 111.624   0.624  1.00  0.00           O
ATOM   4286  OE2 GLU A 310      45.904 113.765   0.655  1.00  0.00           O
ATOM   4287  N   GLU A 311      44.187 108.975   4.955  1.00  0.00           N
ATOM   4288  H   GLU A 311      44.727 108.780   3.919  1.00  0.00           H
ATOM   4289  CA  GLU A 311      43.218 108.020   5.561  1.00  0.00           C
ATOM   4290  HA  GLU A 311      42.197 108.587   5.814  1.00  0.00           H
ATOM   4291  C   GLU A 311      43.694 107.300   6.881  1.00  0.00           C
ATOM   4292  O   GLU A 311      43.952 106.066   6.897  1.00  0.00           O
ATOM   4293  CB  GLU A 311      42.709 107.026   4.524  1.00  0.00           C
ATOM   4294  HB2 GLU A 311      41.955 106.245   5.022  1.00  0.00           H
ATOM   4295  HB3 GLU A 311      41.977 107.626   3.789  1.00  0.00           H
ATOM   4296  CG  GLU A 311      43.763 106.470   3.571  1.00  0.00           C
ATOM   4297  HG2 GLU A 311      44.790 106.118   4.035  1.00  0.00           H
ATOM   4298  HG3 GLU A 311      43.784 107.064   2.535  1.00  0.00           H
ATOM   4299  CD  GLU A 311      43.334 105.112   2.981  1.00  0.00           C
ATOM   4300  OE1 GLU A 311      42.349 104.499   3.499  1.00  0.00           O
ATOM   4301  OE2 GLU A 311      43.988 104.647   2.007  1.00  0.00           O
ATOM   4302  N   GLU A 312      43.807 108.085   7.976  1.00  0.00           N
ATOM   4303  H   GLU A 312      43.125 109.053   8.088  1.00  0.00           H
ATOM   4304  CA  GLU A 312      44.271 107.547   9.239  1.00  0.00           C
ATOM   4305  HA  GLU A 312      45.399 107.315   8.936  1.00  0.00           H
ATOM   4306  C   GLU A 312      43.271 106.498   9.768  1.00  0.00           C
ATOM   4307  O   GLU A 312      42.084 106.781   9.942  1.00  0.00           O
ATOM   4308  CB  GLU A 312      44.587 108.663  10.280  1.00  0.00           C
ATOM   4309  HB2 GLU A 312      43.767 109.533  10.294  1.00  0.00           H
ATOM   4310  HB3 GLU A 312      45.613 109.247  10.092  1.00  0.00           H
ATOM   4311  CG  GLU A 312      44.599 108.110  11.769  1.00  0.00           C
ATOM   4312  HG2 GLU A 312      45.166 107.081  11.930  1.00  0.00           H
ATOM   4313  HG3 GLU A 312      43.556 108.388  12.274  1.00  0.00           H
ATOM   4314  CD  GLU A 312      45.430 108.893  12.789  1.00  0.00           C
ATOM   4315  OE1 GLU A 312      46.427 109.519  12.393  1.00  0.00           O
ATOM   4316  OE2 GLU A 312      45.125 108.843  14.006  1.00  0.00           O
ATOM   4317  N   LEU A 313      43.760 105.301  10.051  1.00  0.00           N
ATOM   4318  H   LEU A 313      44.930 105.311   9.978  1.00  0.00           H
ATOM   4319  CA  LEU A 313      42.940 104.290  10.708  1.00  0.00           C
ATOM   4320  HA  LEU A 313      42.143 104.252   9.821  1.00  0.00           H
ATOM   4321  C   LEU A 313      42.151 104.781  11.919  1.00  0.00           C
ATOM   4322  O   LEU A 313      42.665 105.518  12.778  1.00  0.00           O
ATOM   4323  CB  LEU A 313      43.752 103.048  11.070  1.00  0.00           C
ATOM   4324  HB2 LEU A 313      44.554 102.668  10.283  1.00  0.00           H
ATOM   4325  HB3 LEU A 313      44.318 103.457  12.034  1.00  0.00           H
ATOM   4326  CG  LEU A 313      42.794 101.882  11.339  1.00  0.00           C
ATOM   4327  HG  LEU A 313      41.911 102.058  12.117  1.00  0.00           H
ATOM   4328  CD1 LEU A 313      41.942 101.559  10.113  1.00  0.00           C
ATOM   4329 HD11 LEU A 313      41.141 102.208   9.497  1.00  0.00           H
ATOM   4330 HD12 LEU A 313      42.512 101.100   9.165  1.00  0.00           H
ATOM   4331 HD13 LEU A 313      41.155 100.707  10.417  1.00  0.00           H
ATOM   4332  CD2 LEU A 313      43.513 100.671  11.798  1.00  0.00           C
ATOM   4333 HD21 LEU A 313      44.517 101.160  12.230  1.00  0.00           H
ATOM   4334 HD22 LEU A 313      43.383  99.860  10.931  1.00  0.00           H
ATOM   4335 HD23 LEU A 313      42.897 100.079  12.635  1.00  0.00           H
ATOM   4336  N   LYS A 314      40.904 104.332  11.990  1.00  0.00           N
ATOM   4337  H   LYS A 314      40.274 103.893  11.080  1.00  0.00           H
ATOM   4338  CA  LYS A 314      39.926 104.963  12.862  1.00  0.00           C
ATOM   4339  HA  LYS A 314      40.522 105.301  13.837  1.00  0.00           H
ATOM   4340  C   LYS A 314      38.867 103.937  13.224  1.00  0.00           C
ATOM   4341  O   LYS A 314      38.557 103.061  12.445  1.00  0.00           O
ATOM   4342  CB  LYS A 314      39.297 106.148  12.134  1.00  0.00           C
ATOM   4343  HB2 LYS A 314      38.353 105.784  11.495  1.00  0.00           H
ATOM   4344  HB3 LYS A 314      39.955 106.615  11.252  1.00  0.00           H
ATOM   4345  CG  LYS A 314      39.039 107.319  13.013  1.00  0.00           C
ATOM   4346  HG2 LYS A 314      39.410 107.471  14.137  1.00  0.00           H
ATOM   4347  HG3 LYS A 314      39.556 108.278  12.510  1.00  0.00           H
ATOM   4348  CD  LYS A 314      37.503 107.824  13.009  1.00  0.00           C
ATOM   4349  HD2 LYS A 314      37.066 107.829  11.901  1.00  0.00           H
ATOM   4350  HD3 LYS A 314      37.526 108.992  13.268  1.00  0.00           H
ATOM   4351  CE  LYS A 314      36.555 107.168  14.137  1.00  0.00           C
ATOM   4352  HE2 LYS A 314      36.857 106.052  14.384  1.00  0.00           H
ATOM   4353  HE3 LYS A 314      36.551 107.913  15.074  1.00  0.00           H
ATOM   4354  NZ  LYS A 314      35.101 106.991  13.748  1.00  0.00           N
ATOM   4355  HZ1 LYS A 314      34.516 106.575  14.710  1.00  0.00           H
ATOM   4356  HZ2 LYS A 314      35.226 106.545  12.646  1.00  0.00           H
ATOM   4357  HZ3 LYS A 314      34.586 108.064  13.561  1.00  0.00           H
ATOM   4358  N   PRO A 315      38.318 103.998  14.410  1.00  0.00           N
ATOM   4359  CA  PRO A 315      37.251 103.032  14.625  1.00  0.00           C
ATOM   4360  HA  PRO A 315      37.592 101.930  14.893  1.00  0.00           H
ATOM   4361  C   PRO A 315      36.177 102.982  13.502  1.00  0.00           C
ATOM   4362  O   PRO A 315      35.818 104.008  12.944  1.00  0.00           O
ATOM   4363  CB  PRO A 315      36.660 103.466  15.987  1.00  0.00           C
ATOM   4364  HB2 PRO A 315      35.840 104.233  15.567  1.00  0.00           H
ATOM   4365  HB3 PRO A 315      35.938 103.260  16.918  1.00  0.00           H
ATOM   4366  CG  PRO A 315      37.820 104.020  16.737  1.00  0.00           C
ATOM   4367  HG2 PRO A 315      38.538 103.169  17.148  1.00  0.00           H
ATOM   4368  HG3 PRO A 315      37.449 104.764  17.596  1.00  0.00           H
ATOM   4369  CD  PRO A 315      38.619 104.762  15.620  1.00  0.00           C
ATOM   4370  HD2 PRO A 315      39.737 104.522  15.958  1.00  0.00           H
ATOM   4371  HD3 PRO A 315      38.576 105.909  15.964  1.00  0.00           H
ATOM   4372  N   TYR A 316      35.676 101.795  13.155  1.00  0.00           N
ATOM   4373  H   TYR A 316      36.178 100.782  13.510  1.00  0.00           H
ATOM   4374  CA  TYR A 316      34.809 101.707  11.988  1.00  0.00           C
ATOM   4375  HA  TYR A 316      35.399 102.271  11.117  1.00  0.00           H
ATOM   4376  C   TYR A 316      33.388 102.243  12.280  1.00  0.00           C
ATOM   4377  O   TYR A 316      32.771 101.915  13.339  1.00  0.00           O
ATOM   4378  CB  TYR A 316      34.716 100.270  11.527  1.00  0.00           C
ATOM   4379  HB2 TYR A 316      34.131  99.692  12.375  1.00  0.00           H
ATOM   4380  HB3 TYR A 316      35.739  99.866  11.080  1.00  0.00           H
ATOM   4381  CG  TYR A 316      33.887 100.051  10.259  1.00  0.00           C
ATOM   4382  CD1 TYR A 316      34.404 100.365   9.017  1.00  0.00           C
ATOM   4383  HD1 TYR A 316      35.439 100.863   8.704  1.00  0.00           H
ATOM   4384  CD2 TYR A 316      32.605  99.485  10.307  1.00  0.00           C
ATOM   4385  HD2 TYR A 316      31.815  99.668  11.168  1.00  0.00           H
ATOM   4386  CE1 TYR A 316      33.675 100.126   7.841  1.00  0.00           C
ATOM   4387  HE1 TYR A 316      34.170 100.638   6.887  1.00  0.00           H
ATOM   4388  CE2 TYR A 316      31.848  99.239   9.120  1.00  0.00           C
ATOM   4389  HE2 TYR A 316      30.815  98.668   9.054  1.00  0.00           H
ATOM   4390  CZ  TYR A 316      32.406  99.562   7.901  1.00  0.00           C
ATOM   4391  OH  TYR A 316      31.745  99.386   6.732  1.00  0.00           O
ATOM   4392  HH  TYR A 316      32.278 100.039   5.891  1.00  0.00           H
ATOM   4393  N   THR A 317      32.854 103.048  11.347  1.00  0.00           N
ATOM   4394  H   THR A 317      33.430 103.543  10.429  1.00  0.00           H
ATOM   4395  CA  THR A 317      31.469 103.435  11.451  1.00  0.00           C
ATOM   4396  HA  THR A 317      30.930 103.054  12.443  1.00  0.00           H
ATOM   4397  C   THR A 317      30.768 102.909  10.204  1.00  0.00           C
ATOM   4398  O   THR A 317      31.229 103.150   9.138  1.00  0.00           O
ATOM   4399  CB  THR A 317      31.256 104.979  11.699  1.00  0.00           C
ATOM   4400  HB  THR A 317      30.129 105.228  12.013  1.00  0.00           H
ATOM   4401  OG1 THR A 317      31.375 105.677  10.470  1.00  0.00           O
ATOM   4402  HG1 THR A 317      30.920 106.770  10.615  1.00  0.00           H
ATOM   4403  CG2 THR A 317      32.286 105.569  12.692  1.00  0.00           C
ATOM   4404 HG21 THR A 317      31.767 105.444  13.773  1.00  0.00           H
ATOM   4405 HG22 THR A 317      33.373 105.075  12.645  1.00  0.00           H
ATOM   4406 HG23 THR A 317      32.303 106.760  12.523  1.00  0.00           H
ATOM   4407  N   GLU A 318      29.692 102.143  10.382  1.00  0.00           N
ATOM   4408  H   GLU A 318      29.085 102.420  11.368  1.00  0.00           H
ATOM   4409  CA  GLU A 318      28.823 101.680   9.288  1.00  0.00           C
ATOM   4410  HA  GLU A 318      29.410 100.834   8.697  1.00  0.00           H
ATOM   4411  C   GLU A 318      28.352 102.812   8.374  1.00  0.00           C
ATOM   4412  O   GLU A 318      27.893 103.857   8.849  1.00  0.00           O
ATOM   4413  CB  GLU A 318      27.598 100.987   9.874  1.00  0.00           C
ATOM   4414  HB2 GLU A 318      26.897 101.651  10.577  1.00  0.00           H
ATOM   4415  HB3 GLU A 318      26.932 100.671   8.938  1.00  0.00           H
ATOM   4416  CG  GLU A 318      27.945  99.817  10.739  1.00  0.00           C
ATOM   4417  HG2 GLU A 318      28.997 100.028  11.274  1.00  0.00           H
ATOM   4418  HG3 GLU A 318      28.191  98.789  10.166  1.00  0.00           H
ATOM   4419  CD  GLU A 318      26.744  99.246  11.383  1.00  0.00           C
ATOM   4420  OE1 GLU A 318      25.752  99.014  10.643  1.00  0.00           O
ATOM   4421  OE2 GLU A 318      26.781  99.008  12.625  1.00  0.00           O
ATOM   4422  N   PRO A 319      28.537 102.674   7.068  1.00  0.00           N
ATOM   4423  CA  PRO A 319      27.904 103.689   6.168  1.00  0.00           C
ATOM   4424  HA  PRO A 319      28.308 104.776   6.454  1.00  0.00           H
ATOM   4425  C   PRO A 319      26.400 103.630   6.221  1.00  0.00           C
ATOM   4426  O   PRO A 319      25.857 102.669   6.751  1.00  0.00           O
ATOM   4427  CB  PRO A 319      28.372 103.292   4.772  1.00  0.00           C
ATOM   4428  HB2 PRO A 319      29.278 104.003   4.449  1.00  0.00           H
ATOM   4429  HB3 PRO A 319      27.621 103.338   3.844  1.00  0.00           H
ATOM   4430  CG  PRO A 319      28.815 101.831   4.930  1.00  0.00           C
ATOM   4431  HG2 PRO A 319      27.994 101.008   4.650  1.00  0.00           H
ATOM   4432  HG3 PRO A 319      29.628 101.664   4.066  1.00  0.00           H
ATOM   4433  CD  PRO A 319      29.362 101.710   6.359  1.00  0.00           C
ATOM   4434  HD2 PRO A 319      30.485 102.105   6.312  1.00  0.00           H
ATOM   4435  HD3 PRO A 319      29.152 100.545   6.485  1.00  0.00           H
ATOM   4436  N   ASP A 320      25.732 104.656   5.705  1.00  0.00           N
ATOM   4437  H   ASP A 320      26.314 105.547   5.175  1.00  0.00           H
ATOM   4438  CA  ASP A 320      24.258 104.618   5.573  1.00  0.00           C
ATOM   4439  HA  ASP A 320      23.930 104.454   6.707  1.00  0.00           H
ATOM   4440  C   ASP A 320      23.822 103.576   4.565  1.00  0.00           C
ATOM   4441  O   ASP A 320      24.338 103.455   3.463  1.00  0.00           O
ATOM   4442  CB  ASP A 320      23.657 105.982   5.261  1.00  0.00           C
ATOM   4443  HB2 ASP A 320      23.954 106.337   4.160  1.00  0.00           H
ATOM   4444  HB3 ASP A 320      22.489 106.194   5.390  1.00  0.00           H
ATOM   4445  CG  ASP A 320      24.219 107.052   6.179  1.00  0.00           C
ATOM   4446  OD1 ASP A 320      25.248 107.709   5.795  1.00  0.00           O
ATOM   4447  OD2 ASP A 320      23.685 107.164   7.320  1.00  0.00           O
ATOM   4448  N   PRO A 321      22.850 102.810   4.947  1.00  0.00           N
ATOM   4449  CA  PRO A 321      22.748 101.665   4.056  1.00  0.00           C
ATOM   4450  HA  PRO A 321      23.800 101.100   4.024  1.00  0.00           H
ATOM   4451  C   PRO A 321      22.091 102.106   2.749  1.00  0.00           C
ATOM   4452  O   PRO A 321      21.212 102.950   2.794  1.00  0.00           O
ATOM   4453  CB  PRO A 321      21.892 100.674   4.857  1.00  0.00           C
ATOM   4454  HB2 PRO A 321      22.005  99.657   5.484  1.00  0.00           H
ATOM   4455  HB3 PRO A 321      21.557 100.042   3.899  1.00  0.00           H
ATOM   4456  CG  PRO A 321      21.681 101.417   6.394  1.00  0.00           C
ATOM   4457  HG2 PRO A 321      22.495 101.018   7.173  1.00  0.00           H
ATOM   4458  HG3 PRO A 321      20.623 101.282   6.932  1.00  0.00           H
ATOM   4459  CD  PRO A 321      21.830 102.865   6.028  1.00  0.00           C
ATOM   4460  HD2 PRO A 321      20.862 103.350   5.523  1.00  0.00           H
ATOM   4461  HD3 PRO A 321      21.850 103.392   7.105  1.00  0.00           H
ATOM   4462  N   ASP A 322      22.569 101.602   1.603  1.00  0.00           N
ATOM   4463  H   ASP A 322      23.294 100.661   1.684  1.00  0.00           H
ATOM   4464  CA  ASP A 322      21.933 101.860   0.355  1.00  0.00           C
ATOM   4465  HA  ASP A 322      21.651 103.020   0.414  1.00  0.00           H
ATOM   4466  C   ASP A 322      20.839 100.854  -0.076  1.00  0.00           C
ATOM   4467  O   ASP A 322      21.138  99.764  -0.643  1.00  0.00           O
ATOM   4468  CB  ASP A 322      22.934 101.953  -0.750  1.00  0.00           C
ATOM   4469  HB2 ASP A 322      23.798 101.573  -1.504  1.00  0.00           H
ATOM   4470  HB3 ASP A 322      23.887 102.104  -0.021  1.00  0.00           H
ATOM   4471  CG  ASP A 322      22.285 102.545  -2.028  1.00  0.00           C
ATOM   4472  OD1 ASP A 322      21.015 102.817  -2.039  1.00  0.00           O
ATOM   4473  OD2 ASP A 322      23.044 102.731  -3.025  1.00  0.00           O
ATOM   4474  N   PHE A 323      19.579 101.233   0.118  1.00  0.00           N
ATOM   4475  H   PHE A 323      19.357 102.200   0.777  1.00  0.00           H
ATOM   4476  CA  PHE A 323      18.527 100.290  -0.180  1.00  0.00           C
ATOM   4477  HA  PHE A 323      18.806  99.176  -0.473  1.00  0.00           H
ATOM   4478  C   PHE A 323      17.952 100.670  -1.468  1.00  0.00           C
ATOM   4479  O   PHE A 323      16.962 100.136  -1.888  1.00  0.00           O
ATOM   4480  CB  PHE A 323      17.429 100.330   0.862  1.00  0.00           C
ATOM   4481  HB2 PHE A 323      17.112 101.470   1.040  1.00  0.00           H
ATOM   4482  HB3 PHE A 323      16.406  99.831   0.516  1.00  0.00           H
ATOM   4483  CG  PHE A 323      17.847  99.865   2.196  1.00  0.00           C
ATOM   4484  CD1 PHE A 323      17.207 100.342   3.324  1.00  0.00           C
ATOM   4485  HD1 PHE A 323      16.868 101.481   3.401  1.00  0.00           H
ATOM   4486  CD2 PHE A 323      18.887  98.949   2.334  1.00  0.00           C
ATOM   4487  HD2 PHE A 323      19.889  98.790   1.714  1.00  0.00           H
ATOM   4488  CE1 PHE A 323      17.566  99.892   4.585  1.00  0.00           C
ATOM   4489  HE1 PHE A 323      17.396 100.610   5.519  1.00  0.00           H
ATOM   4490  CE2 PHE A 323      19.238  98.483   3.540  1.00  0.00           C
ATOM   4491  HE2 PHE A 323      20.082  97.664   3.718  1.00  0.00           H
ATOM   4492  CZ  PHE A 323      18.589  98.962   4.703  1.00  0.00           C
ATOM   4493  HZ  PHE A 323      18.971  98.743   5.807  1.00  0.00           H
ATOM   4494  N   ASN A 324      18.545 101.643  -2.108  1.00  0.00           N
ATOM   4495  H   ASN A 324      18.791 102.650  -1.531  1.00  0.00           H
ATOM   4496  CA  ASN A 324      17.905 102.068  -3.322  1.00  0.00           C
ATOM   4497  HA  ASN A 324      16.901 101.604  -3.751  1.00  0.00           H
ATOM   4498  C   ASN A 324      18.738 101.944  -4.548  1.00  0.00           C
ATOM   4499  O   ASN A 324      18.618 102.733  -5.426  1.00  0.00           O
ATOM   4500  CB  ASN A 324      17.258 103.446  -3.147  1.00  0.00           C
ATOM   4501  HB2 ASN A 324      17.945 104.353  -2.774  1.00  0.00           H
ATOM   4502  HB3 ASN A 324      16.762 103.971  -4.104  1.00  0.00           H
ATOM   4503  CG  ASN A 324      16.075 103.377  -2.172  1.00  0.00           C
ATOM   4504  OD1 ASN A 324      16.175 103.787  -1.002  1.00  0.00           O
ATOM   4505  ND2 ASN A 324      14.979 102.778  -2.623  1.00  0.00           N
ATOM   4506 HD21 ASN A 324      14.039 103.062  -1.948  1.00  0.00           H
ATOM   4507 HD22 ASN A 324      14.523 102.946  -3.714  1.00  0.00           H
ATOM   4508  N   ASP A 325      19.589 100.949  -4.610  1.00  0.00           N
ATOM   4509  H   ASP A 325      20.151 101.036  -3.567  1.00  0.00           H
ATOM   4510  CA  ASP A 325      20.515 100.883  -5.705  1.00  0.00           C
ATOM   4511  HA  ASP A 325      21.030 101.963  -5.759  1.00  0.00           H
ATOM   4512  C   ASP A 325      19.618 100.488  -6.838  1.00  0.00           C
ATOM   4513  O   ASP A 325      19.001  99.415  -6.887  1.00  0.00           O
ATOM   4514  CB  ASP A 325      21.563  99.853  -5.403  1.00  0.00           C
ATOM   4515  HB2 ASP A 325      21.437  99.129  -4.468  1.00  0.00           H
ATOM   4516  HB3 ASP A 325      22.468 100.586  -5.126  1.00  0.00           H
ATOM   4517  CG  ASP A 325      22.361  99.447  -6.593  1.00  0.00           C
ATOM   4518  OD1 ASP A 325      22.266 100.099  -7.678  1.00  0.00           O
ATOM   4519  OD2 ASP A 325      23.116  98.436  -6.441  1.00  0.00           O
ATOM   4520  N   THR A 326      19.518 101.395  -7.765  1.00  0.00           N
ATOM   4521  H   THR A 326      20.515 102.028  -7.898  1.00  0.00           H
ATOM   4522  CA  THR A 326      18.549 101.236  -8.817  1.00  0.00           C
ATOM   4523  HA  THR A 326      17.421 101.201  -8.440  1.00  0.00           H
ATOM   4524  C   THR A 326      18.877 100.041  -9.758  1.00  0.00           C
ATOM   4525  O   THR A 326      17.979  99.329 -10.289  1.00  0.00           O
ATOM   4526  CB  THR A 326      18.371 102.550  -9.556  1.00  0.00           C
ATOM   4527  HB  THR A 326      17.280 103.033  -9.635  1.00  0.00           H
ATOM   4528  OG1 THR A 326      18.572 102.255 -10.917  1.00  0.00           O
ATOM   4529  HG1 THR A 326      18.850 103.260 -11.495  1.00  0.00           H
ATOM   4530  CG2 THR A 326      19.442 103.651  -9.101  1.00  0.00           C
ATOM   4531 HG21 THR A 326      19.630 104.162  -8.031  1.00  0.00           H
ATOM   4532 HG22 THR A 326      20.499 103.734  -9.664  1.00  0.00           H
ATOM   4533 HG23 THR A 326      18.850 104.594  -9.559  1.00  0.00           H
ATOM   4534  N   LYS A 327      20.170  99.795  -9.908  1.00  0.00           N
ATOM   4535  H   LYS A 327      20.842 100.758 -10.086  1.00  0.00           H
ATOM   4536  CA  LYS A 327      20.667  98.684 -10.703  1.00  0.00           C
ATOM   4537  HA  LYS A 327      20.262  98.648 -11.824  1.00  0.00           H
ATOM   4538  C   LYS A 327      20.168  97.389 -10.098  1.00  0.00           C
ATOM   4539  O   LYS A 327      19.553  96.538 -10.799  1.00  0.00           O
ATOM   4540  CB  LYS A 327      22.172  98.730 -10.714  1.00  0.00           C
ATOM   4541  HB2 LYS A 327      22.614  97.647 -10.980  1.00  0.00           H
ATOM   4542  HB3 LYS A 327      22.826  99.011  -9.755  1.00  0.00           H
ATOM   4543  CG  LYS A 327      22.747  99.531 -11.854  1.00  0.00           C
ATOM   4544  HG2 LYS A 327      22.757  98.867 -12.855  1.00  0.00           H
ATOM   4545  HG3 LYS A 327      22.005 100.403 -12.201  1.00  0.00           H
ATOM   4546  CD  LYS A 327      24.208  99.962 -11.655  1.00  0.00           C
ATOM   4547  HD2 LYS A 327      24.805 100.133 -10.636  1.00  0.00           H
ATOM   4548  HD3 LYS A 327      24.851  99.132 -12.222  1.00  0.00           H
ATOM   4549  CE  LYS A 327      24.289 101.326 -12.385  1.00  0.00           C
ATOM   4550  HE2 LYS A 327      23.932 102.169 -11.614  1.00  0.00           H
ATOM   4551  HE3 LYS A 327      23.697 101.467 -13.412  1.00  0.00           H
ATOM   4552  NZ  LYS A 327      25.680 101.781 -12.703  1.00  0.00           N
ATOM   4553  HZ1 LYS A 327      26.087 102.664 -12.000  1.00  0.00           H
ATOM   4554  HZ2 LYS A 327      26.568 100.975 -12.684  1.00  0.00           H
ATOM   4555  HZ3 LYS A 327      25.677 102.291 -13.793  1.00  0.00           H
ATOM   4556  N   ARG A 328      20.385  97.229  -8.791  1.00  0.00           N
ATOM   4557  H   ARG A 328      21.196  97.894  -8.245  1.00  0.00           H
ATOM   4558  CA  ARG A 328      19.946  96.032  -8.177  1.00  0.00           C
ATOM   4559  HA  ARG A 328      20.283  95.135  -8.881  1.00  0.00           H
ATOM   4560  C   ARG A 328      18.440  95.968  -8.149  1.00  0.00           C
ATOM   4561  O   ARG A 328      17.845  94.913  -8.362  1.00  0.00           O
ATOM   4562  CB  ARG A 328      20.543  95.880  -6.802  1.00  0.00           C
ATOM   4563  HB2 ARG A 328      19.685  95.274  -6.217  1.00  0.00           H
ATOM   4564  HB3 ARG A 328      20.648  96.848  -6.097  1.00  0.00           H
ATOM   4565  CG  ARG A 328      21.919  95.272  -6.875  1.00  0.00           C
ATOM   4566  HG2 ARG A 328      22.625  95.971  -7.547  1.00  0.00           H
ATOM   4567  HG3 ARG A 328      21.990  94.342  -7.614  1.00  0.00           H
ATOM   4568  CD  ARG A 328      22.535  95.173  -5.554  1.00  0.00           C
ATOM   4569  HD2 ARG A 328      21.775  94.686  -4.781  1.00  0.00           H
ATOM   4570  HD3 ARG A 328      23.561  94.643  -5.847  1.00  0.00           H
ATOM   4571  NE  ARG A 328      22.907  96.483  -5.026  1.00  0.00           N
ATOM   4572  HE  ARG A 328      23.927  96.779  -5.573  1.00  0.00           H
ATOM   4573  CZ  ARG A 328      23.280  96.687  -3.772  1.00  0.00           C
ATOM   4574  NH1 ARG A 328      23.279  95.671  -2.924  1.00  0.00           N
ATOM   4575 HH11 ARG A 328      23.012  94.716  -2.282  1.00  0.00           H
ATOM   4576 HH12 ARG A 328      24.041  96.093  -2.097  1.00  0.00           H
ATOM   4577  NH2 ARG A 328      23.625  97.914  -3.387  1.00  0.00           N
ATOM   4578 HH21 ARG A 328      24.820  97.921  -3.520  1.00  0.00           H
ATOM   4579 HH22 ARG A 328      23.515  98.933  -2.782  1.00  0.00           H
ATOM   4580  N   ILE A 329      17.782  97.077  -7.893  1.00  0.00           N
ATOM   4581  H   ILE A 329      18.185  98.123  -8.260  1.00  0.00           H
ATOM   4582  CA  ILE A 329      16.333  96.994  -7.890  1.00  0.00           C
ATOM   4583  HA  ILE A 329      16.000  96.137  -7.135  1.00  0.00           H
ATOM   4584  C   ILE A 329      15.784  96.590  -9.283  1.00  0.00           C
ATOM   4585  O   ILE A 329      14.960  95.661  -9.355  1.00  0.00           O
ATOM   4586  CB  ILE A 329      15.727  98.270  -7.397  1.00  0.00           C
ATOM   4587  HB  ILE A 329      16.047  99.250  -7.992  1.00  0.00           H
ATOM   4588  CG1 ILE A 329      15.923  98.345  -5.889  1.00  0.00           C
ATOM   4589 HG12 ILE A 329      14.934  98.071  -5.281  1.00  0.00           H
ATOM   4590 HG13 ILE A 329      16.782  97.654  -5.447  1.00  0.00           H
ATOM   4591  CG2 ILE A 329      14.259  98.316  -7.684  1.00  0.00           C
ATOM   4592 HG21 ILE A 329      13.940  99.478  -7.656  1.00  0.00           H
ATOM   4593 HG22 ILE A 329      13.449  97.869  -6.925  1.00  0.00           H
ATOM   4594 HG23 ILE A 329      13.908  97.987  -8.780  1.00  0.00           H
ATOM   4595  CD1 ILE A 329      16.232  99.837  -5.504  1.00  0.00           C
ATOM   4596 HD11 ILE A 329      15.672  99.809  -4.442  1.00  0.00           H
ATOM   4597 HD12 ILE A 329      15.619 100.713  -6.053  1.00  0.00           H
ATOM   4598 HD13 ILE A 329      17.387 100.093  -5.569  1.00  0.00           H
ATOM   4599  N   ASP A 330      16.224  97.275 -10.356  1.00  0.00           N
ATOM   4600  H   ASP A 330      15.906  98.417 -10.344  1.00  0.00           H
ATOM   4601  CA  ASP A 330      15.815  96.920 -11.714  1.00  0.00           C
ATOM   4602  HA  ASP A 330      14.675  97.058 -12.034  1.00  0.00           H
ATOM   4603  C   ASP A 330      16.001  95.450 -12.005  1.00  0.00           C
ATOM   4604  O   ASP A 330      15.116  94.871 -12.627  1.00  0.00           O
ATOM   4605  CB  ASP A 330      16.517  97.767 -12.777  1.00  0.00           C
ATOM   4606  HB2 ASP A 330      16.214  97.466 -13.899  1.00  0.00           H
ATOM   4607  HB3 ASP A 330      17.701  97.869 -12.897  1.00  0.00           H
ATOM   4608  CG  ASP A 330      15.975  99.174 -12.817  1.00  0.00           C
ATOM   4609  OD1 ASP A 330      14.900  99.350 -12.202  1.00  0.00           O
ATOM   4610  OD2 ASP A 330      16.590 100.073 -13.429  1.00  0.00           O
ATOM   4611  N   ILE A 331      17.084  94.850 -11.485  1.00  0.00           N
ATOM   4612  H   ILE A 331      17.916  95.664 -11.297  1.00  0.00           H
ATOM   4613  CA  ILE A 331      17.291  93.457 -11.689  1.00  0.00           C
ATOM   4614  HA  ILE A 331      17.228  93.161 -12.845  1.00  0.00           H
ATOM   4615  C   ILE A 331      16.258  92.659 -10.977  1.00  0.00           C
ATOM   4616  O   ILE A 331      15.741  91.631 -11.465  1.00  0.00           O
ATOM   4617  CB  ILE A 331      18.709  93.028 -11.267  1.00  0.00           C
ATOM   4618  HB  ILE A 331      19.011  93.430 -10.193  1.00  0.00           H
ATOM   4619  CG1 ILE A 331      19.722  93.608 -12.277  1.00  0.00           C
ATOM   4620 HG12 ILE A 331      19.690  92.971 -13.286  1.00  0.00           H
ATOM   4621 HG13 ILE A 331      19.664  94.686 -12.793  1.00  0.00           H
ATOM   4622  CG2 ILE A 331      18.871  91.480 -11.209  1.00  0.00           C
ATOM   4623 HG21 ILE A 331      17.966  90.741 -11.451  1.00  0.00           H
ATOM   4624 HG22 ILE A 331      19.498  91.087 -12.161  1.00  0.00           H
ATOM   4625 HG23 ILE A 331      19.595  91.159 -10.326  1.00  0.00           H
ATOM   4626  CD1 ILE A 331      21.156  93.562 -11.841  1.00  0.00           C
ATOM   4627 HD11 ILE A 331      21.765  92.787 -12.536  1.00  0.00           H
ATOM   4628 HD12 ILE A 331      21.645  93.346 -10.771  1.00  0.00           H
ATOM   4629 HD13 ILE A 331      21.713  94.568 -12.196  1.00  0.00           H
ATOM   4630  N   MET A 332      15.926  93.093  -9.790  1.00  0.00           N
ATOM   4631  H   MET A 332      16.530  93.938  -9.241  1.00  0.00           H
ATOM   4632  CA  MET A 332      14.961  92.304  -8.962  1.00  0.00           C
ATOM   4633  HA  MET A 332      14.977  91.117  -8.956  1.00  0.00           H
ATOM   4634  C   MET A 332      13.520  92.476  -9.485  1.00  0.00           C
ATOM   4635  O   MET A 332      12.680  91.555  -9.415  1.00  0.00           O
ATOM   4636  CB  MET A 332      15.129  92.671  -7.497  1.00  0.00           C
ATOM   4637  HB2 MET A 332      14.095  92.513  -6.935  1.00  0.00           H
ATOM   4638  HB3 MET A 332      15.445  93.785  -7.222  1.00  0.00           H
ATOM   4639  CG  MET A 332      16.350  91.992  -6.972  1.00  0.00           C
ATOM   4640  HG2 MET A 332      16.360  90.866  -6.594  1.00  0.00           H
ATOM   4641  HG3 MET A 332      17.212  92.070  -7.792  1.00  0.00           H
ATOM   4642  SD  MET A 332      16.804  92.527  -5.347  1.00  0.00           S
ATOM   4643  CE  MET A 332      15.549  91.713  -4.357  1.00  0.00           C
ATOM   4644  HE1 MET A 332      15.780  92.573  -3.567  1.00  0.00           H
ATOM   4645  HE2 MET A 332      15.982  90.634  -4.117  1.00  0.00           H
ATOM   4646  HE3 MET A 332      14.427  91.594  -4.734  1.00  0.00           H
ATOM   4647  N   VAL A 333      13.258  93.656 -10.043  1.00  0.00           N
ATOM   4648  H   VAL A 333      13.871  94.510 -10.577  1.00  0.00           H
ATOM   4649  CA  VAL A 333      11.970  93.807 -10.621  1.00  0.00           C
ATOM   4650  HA  VAL A 333      11.040  93.400 -10.001  1.00  0.00           H
ATOM   4651  C   VAL A 333      11.954  92.900 -11.806  1.00  0.00           C
ATOM   4652  O   VAL A 333      11.038  92.110 -11.905  1.00  0.00           O
ATOM   4653  CB  VAL A 333      11.543  95.204 -10.977  1.00  0.00           C
ATOM   4654  HB  VAL A 333      12.159  95.806 -11.804  1.00  0.00           H
ATOM   4655  CG1 VAL A 333      10.272  95.109 -11.664  1.00  0.00           C
ATOM   4656 HG11 VAL A 333       9.201  95.122 -11.114  1.00  0.00           H
ATOM   4657 HG12 VAL A 333      10.067  94.272 -12.504  1.00  0.00           H
ATOM   4658 HG13 VAL A 333      10.128  96.055 -12.398  1.00  0.00           H
ATOM   4659  CG2 VAL A 333      11.342  96.006  -9.697  1.00  0.00           C
ATOM   4660 HG21 VAL A 333      10.189  96.030  -9.362  1.00  0.00           H
ATOM   4661 HG22 VAL A 333      11.640  97.105 -10.060  1.00  0.00           H
ATOM   4662 HG23 VAL A 333      11.950  95.729  -8.707  1.00  0.00           H
ATOM   4663  N   THR A 334      12.969  92.928 -12.648  1.00  0.00           N
ATOM   4664  H   THR A 334      13.154  93.980 -13.189  1.00  0.00           H
ATOM   4665  CA  THR A 334      12.948  91.992 -13.803  1.00  0.00           C
ATOM   4666  HA  THR A 334      11.977  92.261 -14.447  1.00  0.00           H
ATOM   4667  C   THR A 334      12.755  90.555 -13.324  1.00  0.00           C
ATOM   4668  O   THR A 334      12.112  89.761 -14.007  1.00  0.00           O
ATOM   4669  CB  THR A 334      14.211  92.067 -14.599  1.00  0.00           C
ATOM   4670  HB  THR A 334      15.132  91.387 -14.264  1.00  0.00           H
ATOM   4671  OG1 THR A 334      14.549  93.426 -14.848  1.00  0.00           O
ATOM   4672  HG1 THR A 334      15.635  93.462 -15.343  1.00  0.00           H
ATOM   4673  CG2 THR A 334      13.987  91.458 -15.929  1.00  0.00           C
ATOM   4674 HG21 THR A 334      13.857  90.266 -15.995  1.00  0.00           H
ATOM   4675 HG22 THR A 334      13.038  91.870 -16.541  1.00  0.00           H
ATOM   4676 HG23 THR A 334      14.870  91.643 -16.721  1.00  0.00           H
ATOM   4677  N   MET A 335      13.230  90.232 -12.100  1.00  0.00           N
ATOM   4678  H   MET A 335      13.868  90.946 -11.420  1.00  0.00           H
ATOM   4679  CA  MET A 335      13.178  88.820 -11.595  1.00  0.00           C
ATOM   4680  HA  MET A 335      13.270  88.035 -12.490  1.00  0.00           H
ATOM   4681  C   MET A 335      11.801  88.405 -11.083  1.00  0.00           C
ATOM   4682  O   MET A 335      11.497  87.210 -10.846  1.00  0.00           O
ATOM   4683  CB  MET A 335      14.283  88.523 -10.505  1.00  0.00           C
ATOM   4684  HB2 MET A 335      13.892  88.649  -9.388  1.00  0.00           H
ATOM   4685  HB3 MET A 335      14.401  87.347 -10.669  1.00  0.00           H
ATOM   4686  CG  MET A 335      15.743  89.048 -10.703  1.00  0.00           C
ATOM   4687  HG2 MET A 335      16.303  89.930 -10.154  1.00  0.00           H
ATOM   4688  HG3 MET A 335      16.095  88.585 -11.743  1.00  0.00           H
ATOM   4689  SD  MET A 335      16.639  88.354  -9.236  1.00  0.00           S
ATOM   4690  CE  MET A 335      18.278  87.886  -9.770  1.00  0.00           C
ATOM   4691  HE1 MET A 335      18.946  88.863  -9.750  1.00  0.00           H
ATOM   4692  HE2 MET A 335      18.349  87.062  -8.922  1.00  0.00           H
ATOM   4693  HE3 MET A 335      18.299  87.377 -10.851  1.00  0.00           H
ATOM   4694  N   GLY A 336      10.958  89.377 -10.834  1.00  0.00           N
ATOM   4695  H   GLY A 336      10.513  90.386 -11.266  1.00  0.00           H
ATOM   4696  CA  GLY A 336       9.658  89.039 -10.210  1.00  0.00           C
ATOM   4697  HA2 GLY A 336       8.774  89.248 -10.988  1.00  0.00           H
ATOM   4698  HA3 GLY A 336       9.476  87.902  -9.888  1.00  0.00           H
ATOM   4699  C   GLY A 336       9.306  89.724  -8.884  1.00  0.00           C
ATOM   4700  O   GLY A 336       8.208  89.566  -8.355  1.00  0.00           O
ATOM   4701  N   PHE A 337      10.256  90.433  -8.325  1.00  0.00           N
ATOM   4702  H   PHE A 337      11.274  89.836  -8.483  1.00  0.00           H
ATOM   4703  CA  PHE A 337      10.033  90.989  -7.041  1.00  0.00           C
ATOM   4704  HA  PHE A 337       9.300  90.222  -6.498  1.00  0.00           H
ATOM   4705  C   PHE A 337       9.355  92.309  -7.245  1.00  0.00           C
ATOM   4706  O   PHE A 337       9.624  92.998  -8.250  1.00  0.00           O
ATOM   4707  CB  PHE A 337      11.416  91.254  -6.370  1.00  0.00           C
ATOM   4708  HB2 PHE A 337      11.125  91.598  -5.270  1.00  0.00           H
ATOM   4709  HB3 PHE A 337      11.917  92.061  -7.077  1.00  0.00           H
ATOM   4710  CG  PHE A 337      12.108  89.992  -5.886  1.00  0.00           C
ATOM   4711  CD1 PHE A 337      13.380  89.643  -6.381  1.00  0.00           C
ATOM   4712  HD1 PHE A 337      14.163  90.101  -7.134  1.00  0.00           H
ATOM   4713  CD2 PHE A 337      11.457  89.127  -4.987  1.00  0.00           C
ATOM   4714  HD2 PHE A 337      10.322  88.991  -4.666  1.00  0.00           H
ATOM   4715  CE1 PHE A 337      13.998  88.479  -5.947  1.00  0.00           C
ATOM   4716  HE1 PHE A 337      14.678  87.831  -6.673  1.00  0.00           H
ATOM   4717  CE2 PHE A 337      12.107  87.920  -4.536  1.00  0.00           C
ATOM   4718  HE2 PHE A 337      11.350  87.015  -4.377  1.00  0.00           H
ATOM   4719  CZ  PHE A 337      13.385  87.621  -5.010  1.00  0.00           C
ATOM   4720  HZ  PHE A 337      13.776  86.559  -4.660  1.00  0.00           H
ATOM   4721  N   ALA A 338       8.608  92.747  -6.257  1.00  0.00           N
ATOM   4722  H   ALA A 338       8.894  92.440  -5.155  1.00  0.00           H
ATOM   4723  CA  ALA A 338       7.993  94.047  -6.296  1.00  0.00           C
ATOM   4724  HA  ALA A 338       7.691  94.238  -7.434  1.00  0.00           H
ATOM   4725  C   ALA A 338       8.847  95.099  -5.571  1.00  0.00           C
ATOM   4726  O   ALA A 338       9.457  94.826  -4.513  1.00  0.00           O
ATOM   4727  CB  ALA A 338       6.631  93.904  -5.638  1.00  0.00           C
ATOM   4728  HB1 ALA A 338       6.221  92.986  -4.983  1.00  0.00           H
ATOM   4729  HB2 ALA A 338       6.074  94.857  -5.173  1.00  0.00           H
ATOM   4730  HB3 ALA A 338       5.898  93.720  -6.576  1.00  0.00           H
ATOM   4731  N   ARG A 339       8.888  96.307  -6.079  1.00  0.00           N
ATOM   4732  H   ARG A 339       8.041  96.500  -6.889  1.00  0.00           H
ATOM   4733  CA  ARG A 339       9.525  97.392  -5.313  1.00  0.00           C
ATOM   4734  HA  ARG A 339      10.713  97.390  -5.329  1.00  0.00           H
ATOM   4735  C   ARG A 339       9.094  97.572  -3.832  1.00  0.00           C
ATOM   4736  O   ARG A 339       9.915  97.900  -3.017  1.00  0.00           O
ATOM   4737  CB  ARG A 339       9.274  98.743  -5.946  1.00  0.00           C
ATOM   4738  HB2 ARG A 339       8.144  99.116  -5.819  1.00  0.00           H
ATOM   4739  HB3 ARG A 339       9.889  99.617  -5.406  1.00  0.00           H
ATOM   4740  CG  ARG A 339       9.496  98.865  -7.419  1.00  0.00           C
ATOM   4741  HG2 ARG A 339       8.542  98.478  -8.022  1.00  0.00           H
ATOM   4742  HG3 ARG A 339      10.538  98.342  -7.656  1.00  0.00           H
ATOM   4743  CD  ARG A 339       9.733 100.386  -7.870  1.00  0.00           C
ATOM   4744  HD2 ARG A 339       9.926 101.335  -7.163  1.00  0.00           H
ATOM   4745  HD3 ARG A 339       8.662 100.746  -8.262  1.00  0.00           H
ATOM   4746  NE  ARG A 339      10.917 100.411  -8.749  1.00  0.00           N
ATOM   4747  HE  ARG A 339      11.785 101.181  -8.476  1.00  0.00           H
ATOM   4748  CZ  ARG A 339      10.882  99.886  -9.972  1.00  0.00           C
ATOM   4749  NH1 ARG A 339       9.702  99.410 -10.406  1.00  0.00           N
ATOM   4750 HH11 ARG A 339       9.511  98.672 -11.323  1.00  0.00           H
ATOM   4751 HH12 ARG A 339       8.830 100.204 -10.595  1.00  0.00           H
ATOM   4752  NH2 ARG A 339      11.983  99.845 -10.744  1.00  0.00           N
ATOM   4753 HH21 ARG A 339      12.318 100.927 -11.122  1.00  0.00           H
ATOM   4754 HH22 ARG A 339      12.236  99.137 -11.665  1.00  0.00           H
ATOM   4755  N   ASP A 340       7.807  97.458  -3.503  1.00  0.00           N
ATOM   4756  H   ASP A 340       6.925  97.778  -4.236  1.00  0.00           H
ATOM   4757  CA  ASP A 340       7.381  97.465  -2.106  1.00  0.00           C
ATOM   4758  HA  ASP A 340       7.702  98.454  -1.520  1.00  0.00           H
ATOM   4759  C   ASP A 340       8.044  96.348  -1.342  1.00  0.00           C
ATOM   4760  O   ASP A 340       8.587  96.555  -0.273  1.00  0.00           O
ATOM   4761  CB  ASP A 340       5.886  97.260  -2.014  1.00  0.00           C
ATOM   4762  HB2 ASP A 340       5.151  96.593  -2.680  1.00  0.00           H
ATOM   4763  HB3 ASP A 340       5.583  96.987  -0.887  1.00  0.00           H
ATOM   4764  CG  ASP A 340       5.171  98.542  -2.161  1.00  0.00           C
ATOM   4765  OD1 ASP A 340       5.964  99.520  -2.302  1.00  0.00           O
ATOM   4766  OD2 ASP A 340       3.877  98.589  -2.117  1.00  0.00           O
ATOM   4767  N   GLU A 341       7.972  95.159  -1.921  1.00  0.00           N
ATOM   4768  H   GLU A 341       7.194  95.029  -2.809  1.00  0.00           H
ATOM   4769  CA  GLU A 341       8.584  93.998  -1.333  1.00  0.00           C
ATOM   4770  HA  GLU A 341       8.103  93.849  -0.247  1.00  0.00           H
ATOM   4771  C   GLU A 341      10.091  94.242  -1.055  1.00  0.00           C
ATOM   4772  O   GLU A 341      10.584  93.914   0.007  1.00  0.00           O
ATOM   4773  CB  GLU A 341       8.323  92.793  -2.250  1.00  0.00           C
ATOM   4774  HB2 GLU A 341       7.223  92.797  -1.729  1.00  0.00           H
ATOM   4775  HB3 GLU A 341       7.768  92.479  -3.270  1.00  0.00           H
ATOM   4776  CG  GLU A 341       8.738  91.449  -1.698  1.00  0.00           C
ATOM   4777  HG2 GLU A 341       7.999  90.982  -0.876  1.00  0.00           H
ATOM   4778  HG3 GLU A 341       9.774  91.593  -1.139  1.00  0.00           H
ATOM   4779  CD  GLU A 341       8.522  90.385  -2.745  1.00  0.00           C
ATOM   4780  OE1 GLU A 341       8.487  89.135  -2.406  1.00  0.00           O
ATOM   4781  OE2 GLU A 341       8.383  90.829  -3.942  1.00  0.00           O
ATOM   4782  N   ILE A 342      10.795  94.880  -1.982  1.00  0.00           N
ATOM   4783  H   ILE A 342      10.329  95.549  -2.834  1.00  0.00           H
ATOM   4784  CA  ILE A 342      12.222  95.001  -1.806  1.00  0.00           C
ATOM   4785  HA  ILE A 342      12.579  93.928  -1.455  1.00  0.00           H
ATOM   4786  C   ILE A 342      12.471  95.873  -0.621  1.00  0.00           C
ATOM   4787  O   ILE A 342      13.259  95.541   0.304  1.00  0.00           O
ATOM   4788  CB  ILE A 342      12.977  95.486  -3.062  1.00  0.00           C
ATOM   4789  HB  ILE A 342      12.579  96.545  -3.440  1.00  0.00           H
ATOM   4790  CG1 ILE A 342      12.991  94.363  -4.050  1.00  0.00           C
ATOM   4791 HG12 ILE A 342      11.979  93.727  -4.019  1.00  0.00           H
ATOM   4792 HG13 ILE A 342      13.870  93.627  -3.731  1.00  0.00           H
ATOM   4793  CG2 ILE A 342      14.352  95.701  -2.772  1.00  0.00           C
ATOM   4794 HG21 ILE A 342      14.828  95.072  -1.871  1.00  0.00           H
ATOM   4795 HG22 ILE A 342      14.469  96.872  -2.516  1.00  0.00           H
ATOM   4796 HG23 ILE A 342      15.156  95.607  -3.656  1.00  0.00           H
ATOM   4797  CD1 ILE A 342      12.897  94.851  -5.424  1.00  0.00           C
ATOM   4798 HD11 ILE A 342      12.417  95.947  -5.524  1.00  0.00           H
ATOM   4799 HD12 ILE A 342      14.022  95.040  -5.789  1.00  0.00           H
ATOM   4800 HD13 ILE A 342      12.293  94.259  -6.274  1.00  0.00           H
ATOM   4801  N   ASN A 343      11.741  96.956  -0.596  1.00  0.00           N
ATOM   4802  H   ASN A 343      11.544  97.567  -1.593  1.00  0.00           H
ATOM   4803  CA  ASN A 343      11.978  98.017   0.400  1.00  0.00           C
ATOM   4804  HA  ASN A 343      13.103  98.354   0.205  1.00  0.00           H
ATOM   4805  C   ASN A 343      11.665  97.636   1.838  1.00  0.00           C
ATOM   4806  O   ASN A 343      12.405  98.065   2.754  1.00  0.00           O
ATOM   4807  CB  ASN A 343      11.191  99.276   0.025  1.00  0.00           C
ATOM   4808  HB2 ASN A 343      11.159  99.765  -1.069  1.00  0.00           H
ATOM   4809  HB3 ASN A 343      10.025  99.301   0.296  1.00  0.00           H
ATOM   4810  CG  ASN A 343      11.713 100.488   0.720  1.00  0.00           C
ATOM   4811  OD1 ASN A 343      11.008 101.038   1.559  1.00  0.00           O
ATOM   4812  ND2 ASN A 343      12.930 100.932   0.381  1.00  0.00           N
ATOM   4813 HD21 ASN A 343      13.071 101.229  -0.761  1.00  0.00           H
ATOM   4814 HD22 ASN A 343      13.545 101.685   1.069  1.00  0.00           H
ATOM   4815  N   ASP A 344      10.593  96.847   2.023  1.00  0.00           N
ATOM   4816  H   ASP A 344       9.581  97.036   1.441  1.00  0.00           H
ATOM   4817  CA  ASP A 344      10.197  96.446   3.373  1.00  0.00           C
ATOM   4818  HA  ASP A 344       9.991  97.413   4.035  1.00  0.00           H
ATOM   4819  C   ASP A 344      11.250  95.528   3.843  1.00  0.00           C
ATOM   4820  O   ASP A 344      11.703  95.613   5.013  1.00  0.00           O
ATOM   4821  CB  ASP A 344       8.852  95.705   3.473  1.00  0.00           C
ATOM   4822  HB2 ASP A 344       8.481  94.926   2.664  1.00  0.00           H
ATOM   4823  HB3 ASP A 344       8.525  95.646   4.619  1.00  0.00           H
ATOM   4824  CG  ASP A 344       7.670  96.595   3.138  1.00  0.00           C
ATOM   4825  OD1 ASP A 344       7.828  97.862   2.955  1.00  0.00           O
ATOM   4826  OD2 ASP A 344       6.550  95.990   2.999  1.00  0.00           O
ATOM   4827  N   ALA A 345      11.621  94.630   2.930  1.00  0.00           N
ATOM   4828  H   ALA A 345      10.927  94.501   1.979  1.00  0.00           H
ATOM   4829  CA  ALA A 345      12.518  93.571   3.295  1.00  0.00           C
ATOM   4830  HA  ALA A 345      12.041  92.958   4.194  1.00  0.00           H
ATOM   4831  C   ALA A 345      13.742  94.246   3.814  1.00  0.00           C
ATOM   4832  O   ALA A 345      14.254  93.817   4.822  1.00  0.00           O
ATOM   4833  CB  ALA A 345      12.827  92.639   2.100  1.00  0.00           C
ATOM   4834  HB1 ALA A 345      14.001  92.459   2.088  1.00  0.00           H
ATOM   4835  HB2 ALA A 345      12.440  93.055   1.054  1.00  0.00           H
ATOM   4836  HB3 ALA A 345      12.066  91.739   2.300  1.00  0.00           H
ATOM   4837  N   LEU A 346      14.163  95.318   3.146  1.00  0.00           N
ATOM   4838  H   LEU A 346      13.526  95.936   2.369  1.00  0.00           H
ATOM   4839  CA  LEU A 346      15.408  96.028   3.467  1.00  0.00           C
ATOM   4840  HA  LEU A 346      16.089  95.128   3.840  1.00  0.00           H
ATOM   4841  C   LEU A 346      15.297  96.829   4.757  1.00  0.00           C
ATOM   4842  O   LEU A 346      16.104  96.608   5.678  1.00  0.00           O
ATOM   4843  CB  LEU A 346      15.869  96.884   2.280  1.00  0.00           C
ATOM   4844  HB2 LEU A 346      15.182  97.672   1.713  1.00  0.00           H
ATOM   4845  HB3 LEU A 346      16.723  97.462   2.870  1.00  0.00           H
ATOM   4846  CG  LEU A 346      16.455  95.935   1.238  1.00  0.00           C
ATOM   4847  HG  LEU A 346      15.764  95.042   0.866  1.00  0.00           H
ATOM   4848  CD1 LEU A 346      16.910  96.648   0.023  1.00  0.00           C
ATOM   4849 HD11 LEU A 346      16.120  97.432  -0.417  1.00  0.00           H
ATOM   4850 HD12 LEU A 346      17.964  97.161   0.239  1.00  0.00           H
ATOM   4851 HD13 LEU A 346      17.043  95.875  -0.877  1.00  0.00           H
ATOM   4852  CD2 LEU A 346      17.640  95.006   1.854  1.00  0.00           C
ATOM   4853 HD21 LEU A 346      17.346  93.858   1.927  1.00  0.00           H
ATOM   4854 HD22 LEU A 346      18.208  95.340   2.853  1.00  0.00           H
ATOM   4855 HD23 LEU A 346      18.597  95.048   1.138  1.00  0.00           H
ATOM   4856  N   ILE A 347      14.267  97.707   4.846  1.00  0.00           N
ATOM   4857  H   ILE A 347      14.081  98.305   3.846  1.00  0.00           H
ATOM   4858  CA  ILE A 347      14.146  98.621   6.008  1.00  0.00           C
ATOM   4859  HA  ILE A 347      15.181  99.127   6.320  1.00  0.00           H
ATOM   4860  C   ILE A 347      13.842  97.850   7.285  1.00  0.00           C
ATOM   4861  O   ILE A 347      14.282  98.240   8.322  1.00  0.00           O
ATOM   4862  CB  ILE A 347      13.192  99.872   5.822  1.00  0.00           C
ATOM   4863  HB  ILE A 347      13.411 100.667   6.689  1.00  0.00           H
ATOM   4864  CG1 ILE A 347      11.707  99.470   6.116  1.00  0.00           C
ATOM   4865 HG12 ILE A 347      11.461  99.780   7.246  1.00  0.00           H
ATOM   4866 HG13 ILE A 347      11.321  98.383   5.844  1.00  0.00           H
ATOM   4867  CG2 ILE A 347      13.456 100.617   4.464  1.00  0.00           C
ATOM   4868 HG21 ILE A 347      13.936 100.360   3.401  1.00  0.00           H
ATOM   4869 HG22 ILE A 347      12.539 101.335   4.175  1.00  0.00           H
ATOM   4870 HG23 ILE A 347      14.204 101.464   4.881  1.00  0.00           H
ATOM   4871  CD1 ILE A 347      10.528 100.259   5.336  1.00  0.00           C
ATOM   4872 HD11 ILE A 347       9.474  99.933   5.814  1.00  0.00           H
ATOM   4873 HD12 ILE A 347      10.294 100.211   4.165  1.00  0.00           H
ATOM   4874 HD13 ILE A 347      10.538 101.427   5.612  1.00  0.00           H
ATOM   4875  N   ASN A 348      13.169  96.726   7.186  1.00  0.00           N
ATOM   4876  H   ASN A 348      13.080  96.214   6.129  1.00  0.00           H
ATOM   4877  CA  ASN A 348      12.811  95.934   8.359  1.00  0.00           C
ATOM   4878  HA  ASN A 348      12.774  96.487   9.418  1.00  0.00           H
ATOM   4879  C   ASN A 348      13.748  94.798   8.630  1.00  0.00           C
ATOM   4880  O   ASN A 348      13.379  93.849   9.388  1.00  0.00           O
ATOM   4881  CB  ASN A 348      11.475  95.253   8.122  1.00  0.00           C
ATOM   4882  HB2 ASN A 348      11.219  94.594   7.169  1.00  0.00           H
ATOM   4883  HB3 ASN A 348      11.182  94.559   9.057  1.00  0.00           H
ATOM   4884  CG  ASN A 348      10.307  96.170   8.326  1.00  0.00           C
ATOM   4885  OD1 ASN A 348       9.935  96.450   9.444  1.00  0.00           O
ATOM   4886  ND2 ASN A 348       9.719  96.630   7.249  1.00  0.00           N
ATOM   4887 HD21 ASN A 348       8.700  96.037   7.068  1.00  0.00           H
ATOM   4888 HD22 ASN A 348       9.303  97.722   7.492  1.00  0.00           H
ATOM   4889  N   GLN A 349      14.899  94.849   7.926  1.00  0.00           N
ATOM   4890  H   GLN A 349      15.371  95.926   8.072  1.00  0.00           H
ATOM   4891  CA  GLN A 349      15.893  93.770   7.909  1.00  0.00           C
ATOM   4892  HA  GLN A 349      16.386  93.628   6.839  1.00  0.00           H
ATOM   4893  C   GLN A 349      15.371  92.353   8.088  1.00  0.00           C
ATOM   4894  O   GLN A 349      15.823  91.643   8.988  1.00  0.00           O
ATOM   4895  CB  GLN A 349      16.987  94.038   8.957  1.00  0.00           C
ATOM   4896  HB2 GLN A 349      16.448  94.218  10.007  1.00  0.00           H
ATOM   4897  HB3 GLN A 349      17.801  93.204   9.184  1.00  0.00           H
ATOM   4898  CG  GLN A 349      17.706  95.346   8.670  1.00  0.00           C
ATOM   4899  HG2 GLN A 349      18.169  95.614   9.749  1.00  0.00           H
ATOM   4900  HG3 GLN A 349      17.509  96.478   8.336  1.00  0.00           H
ATOM   4901  CD  GLN A 349      18.872  95.118   7.678  1.00  0.00           C
ATOM   4902  OE1 GLN A 349      20.004  94.822   8.093  1.00  0.00           O
ATOM   4903  NE2 GLN A 349      18.588  95.194   6.366  1.00  0.00           N
ATOM   4904 HE21 GLN A 349      18.013  94.778   5.419  1.00  0.00           H
ATOM   4905 HE22 GLN A 349      19.473  95.891   5.969  1.00  0.00           H
ATOM   4906  N   LYS A 350      14.491  91.909   7.203  1.00  0.00           N
ATOM   4907  H   LYS A 350      14.063  92.424   6.232  1.00  0.00           H
ATOM   4908  CA  LYS A 350      13.960  90.554   7.379  1.00  0.00           C
ATOM   4909  HA  LYS A 350      13.743  90.376   8.543  1.00  0.00           H
ATOM   4910  C   LYS A 350      14.926  89.390   7.092  1.00  0.00           C
ATOM   4911  O   LYS A 350      14.561  88.250   7.376  1.00  0.00           O
ATOM   4912  CB  LYS A 350      12.728  90.326   6.507  1.00  0.00           C
ATOM   4913  HB2 LYS A 350      12.143  89.482   7.145  1.00  0.00           H
ATOM   4914  HB3 LYS A 350      12.834  89.922   5.374  1.00  0.00           H
ATOM   4915  CG  LYS A 350      11.617  91.425   6.541  1.00  0.00           C
ATOM   4916  HG2 LYS A 350      11.921  91.623   7.692  1.00  0.00           H
ATOM   4917  HG3 LYS A 350      10.913  92.370   6.771  1.00  0.00           H
ATOM   4918  CD  LYS A 350      10.399  90.962   5.618  1.00  0.00           C
ATOM   4919  HD2 LYS A 350      10.516  90.941   4.435  1.00  0.00           H
ATOM   4920  HD3 LYS A 350      10.103  89.845   5.945  1.00  0.00           H
ATOM   4921  CE  LYS A 350       9.006  91.641   5.834  1.00  0.00           C
ATOM   4922  HE2 LYS A 350       8.651  91.752   6.975  1.00  0.00           H
ATOM   4923  HE3 LYS A 350       8.230  90.781   5.528  1.00  0.00           H
ATOM   4924  NZ  LYS A 350       8.610  92.775   4.920  1.00  0.00           N
ATOM   4925  HZ1 LYS A 350       8.224  93.561   5.743  1.00  0.00           H
ATOM   4926  HZ2 LYS A 350       9.262  92.848   3.921  1.00  0.00           H
ATOM   4927  HZ3 LYS A 350       7.528  92.541   4.432  1.00  0.00           H
ATOM   4928  N   TYR A 351      16.103  89.573   6.453  1.00  0.00           N
ATOM   4929  H   TYR A 351      16.698  90.592   6.519  1.00  0.00           H
ATOM   4930  CA  TYR A 351      16.865  88.353   6.083  1.00  0.00           C
ATOM   4931  HA  TYR A 351      17.637  88.612   5.217  1.00  0.00           H
ATOM   4932  C   TYR A 351      16.056  87.266   5.405  1.00  0.00           C
ATOM   4933  O   TYR A 351      16.296  86.089   5.626  1.00  0.00           O
ATOM   4934  CB  TYR A 351      17.590  87.725   7.296  1.00  0.00           C
ATOM   4935  HB2 TYR A 351      17.457  87.688   8.490  1.00  0.00           H
ATOM   4936  HB3 TYR A 351      16.685  86.942   7.391  1.00  0.00           H
ATOM   4937  CG  TYR A 351      18.742  88.575   7.741  1.00  0.00           C
ATOM   4938  CD1 TYR A 351      19.983  88.483   7.106  1.00  0.00           C
ATOM   4939  HD1 TYR A 351      20.115  87.846   6.123  1.00  0.00           H
ATOM   4940  CD2 TYR A 351      18.566  89.551   8.751  1.00  0.00           C
ATOM   4941  HD2 TYR A 351      17.542  89.814   9.294  1.00  0.00           H
ATOM   4942  CE1 TYR A 351      21.008  89.315   7.477  1.00  0.00           C
ATOM   4943  HE1 TYR A 351      22.141  89.321   7.153  1.00  0.00           H
ATOM   4944  CE2 TYR A 351      19.552  90.359   9.116  1.00  0.00           C
ATOM   4945  HE2 TYR A 351      19.293  91.309   9.780  1.00  0.00           H
ATOM   4946  CZ  TYR A 351      20.775  90.238   8.497  1.00  0.00           C
ATOM   4947  OH  TYR A 351      21.797  91.067   8.910  1.00  0.00           O
ATOM   4948  HH  TYR A 351      21.490  92.194   8.671  1.00  0.00           H
ATOM   4949  N   ASP A 352      15.159  87.637   4.527  1.00  0.00           N
ATOM   4950  H   ASP A 352      14.779  88.756   4.532  1.00  0.00           H
ATOM   4951  CA  ASP A 352      14.405  86.631   3.748  1.00  0.00           C
ATOM   4952  HA  ASP A 352      14.308  85.536   4.210  1.00  0.00           H
ATOM   4953  C   ASP A 352      14.963  86.498   2.314  1.00  0.00           C
ATOM   4954  O   ASP A 352      15.930  87.123   1.956  1.00  0.00           O
ATOM   4955  CB  ASP A 352      12.922  87.024   3.672  1.00  0.00           C
ATOM   4956  HB2 ASP A 352      12.470  86.917   4.778  1.00  0.00           H
ATOM   4957  HB3 ASP A 352      12.103  86.377   3.092  1.00  0.00           H
ATOM   4958  CG  ASP A 352      12.715  88.397   3.036  1.00  0.00           C
ATOM   4959  OD1 ASP A 352      13.724  89.100   2.657  1.00  0.00           O
ATOM   4960  OD2 ASP A 352      11.519  88.782   2.914  1.00  0.00           O
ATOM   4961  N   GLU A 353      14.317  85.695   1.500  1.00  0.00           N
ATOM   4962  H   GLU A 353      13.558  84.892   1.944  1.00  0.00           H
ATOM   4963  CA  GLU A 353      14.721  85.560   0.120  1.00  0.00           C
ATOM   4964  HA  GLU A 353      15.762  84.984   0.062  1.00  0.00           H
ATOM   4965  C   GLU A 353      14.974  86.878  -0.613  1.00  0.00           C
ATOM   4966  O   GLU A 353      15.934  86.976  -1.372  1.00  0.00           O
ATOM   4967  CB  GLU A 353      13.797  84.620  -0.644  1.00  0.00           C
ATOM   4968  HB2 GLU A 353      13.248  83.790   0.030  1.00  0.00           H
ATOM   4969  HB3 GLU A 353      14.522  83.873  -1.212  1.00  0.00           H
ATOM   4970  CG  GLU A 353      12.716  85.329  -1.184  1.00  0.00           C
ATOM   4971  HG2 GLU A 353      12.944  85.845  -2.224  1.00  0.00           H
ATOM   4972  HG3 GLU A 353      11.963  85.654  -0.315  1.00  0.00           H
ATOM   4973  CD  GLU A 353      11.696  84.466  -1.915  1.00  0.00           C
ATOM   4974  OE1 GLU A 353      10.494  84.967  -2.040  1.00  0.00           O
ATOM   4975  OE2 GLU A 353      12.138  83.348  -2.397  1.00  0.00           O
ATOM   4976  N   VAL A 354      14.229  87.920  -0.305  1.00  0.00           N
ATOM   4977  H   VAL A 354      13.422  87.805   0.555  1.00  0.00           H
ATOM   4978  CA  VAL A 354      14.297  89.204  -1.046  1.00  0.00           C
ATOM   4979  HA  VAL A 354      14.328  88.880  -2.191  1.00  0.00           H
ATOM   4980  C   VAL A 354      15.469  89.999  -0.619  1.00  0.00           C
ATOM   4981  O   VAL A 354      16.262  90.426  -1.449  1.00  0.00           O
ATOM   4982  CB  VAL A 354      13.031  90.076  -0.760  1.00  0.00           C
ATOM   4983  HB  VAL A 354      12.570  90.248   0.324  1.00  0.00           H
ATOM   4984  CG1 VAL A 354      13.080  91.410  -1.435  1.00  0.00           C
ATOM   4985 HG11 VAL A 354      13.636  92.145  -0.674  1.00  0.00           H
ATOM   4986 HG12 VAL A 354      12.057  91.646  -2.013  1.00  0.00           H
ATOM   4987 HG13 VAL A 354      13.863  91.335  -2.336  1.00  0.00           H
ATOM   4988  CG2 VAL A 354      11.863  89.348  -1.187  1.00  0.00           C
ATOM   4989 HG21 VAL A 354      11.844  89.103  -2.356  1.00  0.00           H
ATOM   4990 HG22 VAL A 354      10.754  89.711  -0.876  1.00  0.00           H
ATOM   4991 HG23 VAL A 354      11.679  88.240  -0.775  1.00  0.00           H
ATOM   4992  N   MET A 355      15.577  90.262   0.671  1.00  0.00           N
ATOM   4993  H   MET A 355      14.643  90.394   1.381  1.00  0.00           H
ATOM   4994  CA  MET A 355      16.735  90.976   1.179  1.00  0.00           C
ATOM   4995  HA  MET A 355      16.664  91.985   0.552  1.00  0.00           H
ATOM   4996  C   MET A 355      18.003  90.231   0.837  1.00  0.00           C
ATOM   4997  O   MET A 355      19.012  90.856   0.470  1.00  0.00           O
ATOM   4998  CB  MET A 355      16.653  91.218   2.691  1.00  0.00           C
ATOM   4999  HB2 MET A 355      16.341  90.316   3.398  1.00  0.00           H
ATOM   5000  HB3 MET A 355      16.018  92.166   3.024  1.00  0.00           H
ATOM   5001  CG  MET A 355      17.997  91.519   3.337  1.00  0.00           C
ATOM   5002  HG2 MET A 355      18.657  91.926   2.420  1.00  0.00           H
ATOM   5003  HG3 MET A 355      18.940  91.005   3.867  1.00  0.00           H
ATOM   5004  SD  MET A 355      17.768  92.059   5.107  1.00  0.00           S
ATOM   5005  CE  MET A 355      19.475  92.235   5.670  1.00  0.00           C
ATOM   5006  HE1 MET A 355      19.321  92.847   6.684  1.00  0.00           H
ATOM   5007  HE2 MET A 355      19.562  91.108   6.049  1.00  0.00           H
ATOM   5008  HE3 MET A 355      20.410  92.749   5.148  1.00  0.00           H
ATOM   5009  N   ALA A 356      17.963  88.901   0.890  1.00  0.00           N
ATOM   5010  H   ALA A 356      17.594  88.600   1.977  1.00  0.00           H
ATOM   5011  CA  ALA A 356      19.193  88.161   0.627  1.00  0.00           C
ATOM   5012  HA  ALA A 356      20.120  88.589   1.243  1.00  0.00           H
ATOM   5013  C   ALA A 356      19.628  88.344  -0.809  1.00  0.00           C
ATOM   5014  O   ALA A 356      20.813  88.497  -1.085  1.00  0.00           O
ATOM   5015  CB  ALA A 356      19.014  86.777   0.914  1.00  0.00           C
ATOM   5016  HB1 ALA A 356      19.170  86.764   2.096  1.00  0.00           H
ATOM   5017  HB2 ALA A 356      17.936  86.342   0.636  1.00  0.00           H
ATOM   5018  HB3 ALA A 356      19.715  86.099   0.217  1.00  0.00           H
ATOM   5019  N   THR A 357      18.668  88.347  -1.730  1.00  0.00           N
ATOM   5020  H   THR A 357      17.593  88.126  -1.295  1.00  0.00           H
ATOM   5021  CA  THR A 357      18.949  88.661  -3.120  1.00  0.00           C
ATOM   5022  HA  THR A 357      19.831  87.951  -3.476  1.00  0.00           H
ATOM   5023  C   THR A 357      19.605  90.039  -3.334  1.00  0.00           C
ATOM   5024  O   THR A 357      20.633  90.146  -3.948  1.00  0.00           O
ATOM   5025  CB  THR A 357      17.683  88.466  -3.964  1.00  0.00           C
ATOM   5026  HB  THR A 357      16.573  88.737  -3.643  1.00  0.00           H
ATOM   5027  OG1 THR A 357      17.293  87.076  -3.904  1.00  0.00           O
ATOM   5028  HG1 THR A 357      17.703  86.590  -2.905  1.00  0.00           H
ATOM   5029  CG2 THR A 357      17.950  88.829  -5.412  1.00  0.00           C
ATOM   5030 HG21 THR A 357      18.378  89.936  -5.499  1.00  0.00           H
ATOM   5031 HG22 THR A 357      18.720  88.051  -5.886  1.00  0.00           H
ATOM   5032 HG23 THR A 357      17.014  88.607  -6.121  1.00  0.00           H
ATOM   5033  N   TYR A 358      19.024  91.100  -2.834  1.00  0.00           N
ATOM   5034  H   TYR A 358      18.041  91.047  -2.184  1.00  0.00           H
ATOM   5035  CA  TYR A 358      19.636  92.435  -3.001  1.00  0.00           C
ATOM   5036  HA  TYR A 358      19.549  92.808  -4.125  1.00  0.00           H
ATOM   5037  C   TYR A 358      21.099  92.499  -2.462  1.00  0.00           C
ATOM   5038  O   TYR A 358      21.957  93.222  -3.006  1.00  0.00           O
ATOM   5039  CB  TYR A 358      18.753  93.437  -2.241  1.00  0.00           C
ATOM   5040  HB2 TYR A 358      18.785  93.371  -1.054  1.00  0.00           H
ATOM   5041  HB3 TYR A 358      17.603  93.368  -2.519  1.00  0.00           H
ATOM   5042  CG  TYR A 358      19.135  94.852  -2.352  1.00  0.00           C
ATOM   5043  CD1 TYR A 358      18.556  95.653  -3.294  1.00  0.00           C
ATOM   5044  HD1 TYR A 358      17.871  95.286  -4.189  1.00  0.00           H
ATOM   5045  CD2 TYR A 358      20.052  95.426  -1.476  1.00  0.00           C
[truncated: 192,177 more chars]
